# Supplementary material for: Antimicrobial resistance of Clostridioides difficile in veterinary medicine around the world: A scoping review of minimum inhibitory concentrations
Source: One Health. 2024 Jul 20;19:100860. doi: 10.1016/j.onehlt.2024.100860 (PMC11327573; doi:10.1016/j.onehlt.2024.100860)
Supplement: Supplementary file 1 — Supplementary material. Additional tables are provided here to allow for a more comprehensive interpretation and evaluation of the data. [file mmc1.xlsx]

## Sheet: Table 1
Citation in text	Publication's first author and year	Study type1	Region2	Country	Isolation source category	Sample description	Total of tested isolates	AST method	AST profiles and AMR reports3
11	Jang, SS (1997)	Cross Sectional	North America	United States of America (the)	Production Animals	Diarrheical horses from 1 day to 27 years age	105	E-test and Agar Dilution	CHL, RIF, VAN, MET, BAC
12	Båverud, V (1998)	Cross Sectional	Europe	Sweden	Production Animals	Mares (with/without acute colitis) and foals	9		RIF, ERY
14	Magdesian, KG (2002)	Cross Sectional Retrospective	North America	United States of America (the)	Production Animals	Foals (with diarrhea)	23	E-test	VAN, MET
13	Marks, SL (2003)	Cross Sectional	North America	United States of America (the)	Pets	Dogs (diarrheic/ non-diarrheic)	70	Agar Dilution	VAN, MET
15	Båverud, V (2003)	Cross Sectional	Europe	Sweden	Production Animals	Horses and foals , environment	52	E-test	CHL, RIF, VAN, ERY, MET, AMP, BEN, BAC, FUS, TRS
16	Post, KW (2004)	Cross Sectional	North America	United States of America (the)	Production Animals	Neonatal pigs with enteritis	80	Agar Dilution	CTF, ERY, TIM, TYL, BAC, TET, VIR, TIA
17	Magdesian, KG (2006)	Cross Sectional	North America	United States of America (the)	Production Animals	Horses with acute enteric disease, loose stools	130	E-test	VAN, MET
18	Rodriguez-Palacios, A (2006)	Cross Sectional	North America	Canada	Production Animals	Calves (< 1 month, diarrheic/non-diarrheic)	30	E-test	VAN, CLI, MET, LEV
19	Jhung, MA (2008)	Cross Sectional	North America	United States of America (the)	Production Animals	Bovine (8 mostly diahrreic calves), porcine (8 neonatal pigs with CDAD)	16	E-test	CLI, GAT, LEV, MOX
20	Indra, A (2009)	Cross Sectional	Europe	Austria	Production Animals	Cow, pigs, and chickens	8	E-test	VAN, CLI, MET, MOX
21	Norman, KN (2009)	Cross Sectional	North America	United States of America (the)	Production Animals	Pigs (all ages) and pre-lagoon effluent	131	E-test	AMC, CHL, IMI, CXI, VAN, CLI, MET, AMP, PIT, CIP, TET
22	Debast, SB (2009)	Cross Sectional	Europe	Netherlands (the)	Production Animals	Neonatal pigs with diarrhea	5	E-test	VAN, CLI, ERY, MET, BEN, CIP, MOX
23	Bakker, D (2010)	Cross Sectional	Europe	Netherlands (the)	Production Animals	Neonatal pigs with/without diarrhea	56	NR5	TET
24	Thakur, S (2010)	Longitudinal	North America	United States of America (the)	Production Animals	Sows, young pigs	215	E-test	VAN, ERY, MET, AMP, CIP, TET
25	Costa, MC (2011)	Longitudinal	North America	Canada	Production Animals	Veal calves	140	E-test	TET
26	Harvey, RB (2011)	Cross Sectional	North America	United States of America (the)	Production Animals	Broiler chickens (42 days) and poultry meat	14	E-test	AMC, CHL, IMI, CXI, VAN, CLI, MET, AMP, PIT, CIP, TET
27	Rodriguez-Palacios, A (2011)	Cross Sectional	North America	United States of America (the)	Production Animals	Fed and mature cattle	14	E-test	VAN, TIG, CLI, MET, LIN, MOX
28	Thakur, S (2011)	Cross Sectional	North America	United States of America (the)	Wildlife/Sealife	Feral pigs	7	E-test	VAN, MET, CIP, LEV, TET
29	Susick, EK (2012)	Longitudinal	North America	United States of America (the)	Production Animals	Pigs and piglets (7-10 days, weeks 4, 7, 16, 26), sows, environment (farms & slaughter), carcass	508	E-test	VAN, ERY, MET, AMP, CIP, TET
30	Zidaric, V (2012)	Longitudinal	Europe	Belgium	Production Animals	Veal calves (day 14, 18, 25, 32, 46, 194)	38	E-test	ERY, MET, AMO, DOX, TET
31	Fry, PR (2012)	Longitudinal	North America	United States of America (the)	Production Animals	Pig and piglets (farrowing, nursery and finishing) and sows	222	E-test	VAN, ERY, MET, AMP , CIP, TET
32	Janezic, S (2012)	Cross Sectional	Europe	Slovenia	Mixed Sources	Piglets, calves, horse, poultry, birds, cats, dogs (symptomatic and asymptomatic animals)	18	E-test	CLI, ERY, PIT, MOX, TET, RIF
33	Sthitmatee, N (2013)	Cross Sectional	Asia	Thailand	Wildlife/Sealife	Healthy elephants	15	Modified Agar Dilution	VAN, MET
34	Peláez, T (2013)	Cross Sectional Retrospective	Europe	Spain	Production Animals	Piglets (1-7 days, diarrheic and non-diarrheic)	144	E-test	RIF, ERT, MER, TEI, VAN, TIG, CLI, DAP, ERY, MET4, LIN, CIP, MOX
35	Álvarez-Pérez, S (2013)	Longitudinal	Europe	Spain	Production Animals	Piglets (day 8, 15, 22, 29, 36, 43, 50, 57 , non-diarrheic), corresponding sows	41	E-test	RIF, ERT, MER, TEI, VAN, TIG, CLI, DAP, ERY, MET4, LIN, CIP, LEV, MOX, OFL, DOX
36	Pirš, T (2013)	Cross Sectional	Europe	Slovenia	Mixed Sources	Pigs, ruminants, dogs, horse, poultry and poultry environment (water, liter, soil); most of animals without signs or symptoms of disease, human	96	Broth Microdilution	STR, AMC, AMS, CHL, RIF, IMI, MER, CFT, CXI, VAN, TIG, CLI, DAP, ERY, MET, LIN, AMP, MLC, OXA, BEN, PIP, PIT, CIP, LEV, MOX, TET, TRS, GEN, NIT, QUD
37	Silva, ROS (2013)	Cross Sectional	Latin America	Brazil	Production Animals	Foals (diarrheic and non-diarrheic)	7	Agar Dilution	FLO, VAN, ERY, TYL, MET, BEN, OXY
38	Wetterwik, KJ (2013)	Cross Sectional	Europe	Sweden	Pets	Dogs (8 month – 12 years, healthy and diarrheic)	4	E-test	VAN, CLI, ERY, MET, MOX
39	Keessen, EC (2013)	Cross Sectional	Europe	Netherlands (the)	Production Animals	Piglets (1-7 days, diarrheic and non-diarrheic)	50	E-test	IMI, CUR, CLI, ERY, AMO, CIP, MOX, TET
40	Avbersek, J (2014)	Cross Sectional	Europe	Slovenia	Production Animals	Goats (non-diarrheic), sheep (non-diarrheic and diarrheic), 1 day – 4 month, > 1 year	10	Broth Microdilution, E-test (additionally only for CLI and ERY resistant strains)	STR, AMC, AMS, CHL, RIF, IMI, MER, CFT, CXI, VAN, TIG, CLI, DAP, ERY, NIT, MET, LIN, AMP, MLC, OXA, BEN, PIP, PIT, CIP, LEV, MOX, TET, TRS, GEN, QUD
41	Silva, ROS (2014)	Cross Sectional	Latin America	Brazil	Wildlife/Sealife	Crab-eating and hoary fox, cougar, oncilla, ocelot, maned wolf, jaguarundi, margay or tree ocelot (diarrheic and non-diarrheic animals)	2	Agar Dilution	FLO, VAN, ERY, TYL, MET, BEN, OXY
42	Álvarez-Pérez, S (2014)	Cross Sectional	Europe	Spain	Wildlife/Sealife	40 zoo animal species (38 mammals, 2 birds)	6	E-test	RIF, ERT, MER, TEI, VAN, TIG, CLI, DAP, CLA, ERY, MET, LIN, AMO, CIP, ENR, LEV, MOX,
43	Rodriguez, C (2014)	Cross sectional	Europe	Belgium	Production Animals	Foals and horses (mostly non-diarrheic)	12	E-test	MET, MOX
44	Norman, K (2014)	Cross Sectional	North America	United States of America (the)	Production Animals	Pigs including: farrowing barn, nursery, breeding swine, growing/finisher swine	252	E-test	AMC, CHL, IMI, CXI, VAN, CLI, MET, AMP, PIT, CIP, TET
45	Varshney, J (2014)	Cross Sectional	North America	United States of America (the)	Animal Related Product or Source	Meat: Beef, Pork, Chicken and Turkey	31	E-test	VAN, CLI, MET, MOX
46	Noren, T (2014)	Cross Sectional	Europe	Sweden	Production Animals	Neonatal piglets and sows	42	E-test	RIF, VAN, CLI, MET, AMO, MOX, TET, TRS
47	Silva, ROS (2014)	Cross Sectional	Latin America	Brazil	Mixed Sources	Piglets (CDI, diarrheic and healthy), dogs (diarrheic and healthy), foals (CDI, diarrheic and healthy), calves (diarrheic), ocelot (CDI), maned wolf (diarrheic).	41	Agar Dilution	VAN, ERY, TYL, MET, BEN, OXY, FLO
48	Knetsch, C (2014)	Cross Sectional	Europe	Netherlands (the)	Production Animals	Pigs (asymptomatic)	21	E-test	TET
49	Usui, M (2014)	Cross Sectional	Asia	Japan	Production Animals	Neonatal piglets (<20 days) and slaughter pigs	100	Agar Dilution	CTR, VAN, CLI, ERY, MET, CIP
50	Spigaglia, P (2014)	Cross Sectional	Europe	Italy	Mixed Sources	Dogs (diarrheic and non-diarrheic), pigs (all with gastrointestinal syndrome)	101	E-test	RIF, VAN, CLI, ERY, MET, MOX
51	Troiano, T (2015)	Cross Sectional	Europe	Italy	Wildlife/Sealife	Edible marine bivalve mollusks	36	E-test and Agar Dilution	VAN, CLI, ERY, FDX, MET, CIP, MOX
52	Drigo, I (2015)	Cross Sectional	Europe	Italy	Production Animals	Rabbits (mostly with enteric disorders)	38	E-test	RIF, VAN, CLI, ERY, MET, MOX
53	Álvarez-Pérez, S (2015)	Longitudinal	Europe	Spain	Pets	Dogs (puppies 7-55 days, and adult mothers)	34	E-test	RIF, ERT, TEI, VAN, TIG, CLI, DAP, CLA, ERY, MET4, LIN, AMO, LEV, MOX
54	Cho, A (2015)	Cross Sectional	Asia	Republic of Korea (the)	Production Animals	Slaughter pigs	2	E-test	CXI, VAN, CLI, ERY, MET, AMP, CIP, MOX, TET
55	Usui, M (2016)	Cross Sectional	Asia	Japan	Pets	Dogs (4 months-16 years, non-diarrheic)	68	Agar Dilution	CTR, VAN, CLI, ERY, MET, CIP, LEV, SFX
56	Moono, P (2016)	Cross Sectional & Cohort	Oceania	Australia	Production Animals	Piglets (1-10 days, diarrheic and non-diarrheic)	29	Agar Dilution	SPE, TOB, AMC, MER, CTR, VAN, CLI, ERY, MET, PIT, MOX, TET, TRS, GEN
57	Thitaram, S (2016)	Cross Sectional	North America	United States of America (the)	Production Animals	Healthy non-diarrheic porcines, and dairy & beef cattle	376	E-test	AMC, RIF, VAN, CLI, ERY, MET, LIN, AMP, LEV
58	Wu, Y (2016)	Cross Sectional	Asia	Taiwan	Production Animals	Piglets, nursery pigs and sows	107	E-test	VAN, MET, MOX
59	Knight, D (2016)	Cross Sectional	Oceania	Australia	Production Animals	Neonatal piglet, neonatal calf, foals, and kangaroo	80	Agar Dilution	AMC, RXM, MER, CTR, VAN, CLI, ERY, FDX, MET, PIT, MOX, TET, TRS
60	Andres-Lasheras, S (2016)	Cross Sectional	Europe	Spain	Animal Related Product or Source	Pigs (fecal pool from pen floor), rodents, bird environmental, pig feed, intestinal contents (rat, mouse, pigeon)	34	E-test	VAN, CLI, ERY, MET, MOX, TET
61	Orden, C (2017)	Cross Sectional	Europe	Spain	Pets	Dogs with digestive disorders	16	E-test	RIF, TEI, VAN, TIG, CLI, DAP, ERY, MET, LEV, MOX
62	Álvarez-Pérez, S (2017)	Longitudinal	Europe	Spain	Pets	Dogs and cats from veterinary clinics	18	E-test	AMC, RIF, IMI, TEI, VAN, TIG, CLI, ERY, MET, LIN, BEN, LEV, TET
63	Wu, Y (2017)	Cross Sectional	Asia	Taiwan	Animal Related Product or Source	Sampling at different points during process, including retail markets	40	E-test	VAN, MET, MOX
64	Álvarez-Pérez, S (2017)	Cross Sectional Retrospective	Europe	Spain	Mixed Sources	Pigs (intensive raising and wild), dogs, poultry, zebras, iberian ibex	46	E-test	RIF, ERT, VAN, TIG, CLI, ERY, MET4, LIN, LEV, MOX, TET
65	Bandelj, P (2017)	Cross Sectional Retrospective	Europe	Slovenia	Mixed Sources	Dairy cattle, environmental and animal-environmental-related sources	159	Broth Microdilution	RIF, IMI, CTR, VAN, TIG, CLI, DAP, ERY, MET, LIN, AMO, OXA, LEV, MOX, TET, FUS, TRS
66	Knight, D (2017)	Cross Sectional Retrospective	Oceania	Australia	Production Animals	Piglets (<14 days)	16	Agar Dilution	SPE, TOB, AMC, RXM, MER, CTR, VAN, CLI, ERY, FDX, MET, PIT, MOX, TET, TRS, GEN
67	Krutova, M (2018)	Cross Sectional	Europe	Czechia	Production Animals	Sows and piglets (diarrheical)	57	E-test	TET, VAN, MET, MOX
68	Hampikyan, H (2018)	Cross Sectional	Europe	Turkey	Production Animals	Beef and sheep carcasses	161	MICE	AMC, IMI, CTA, VAN, CLI, MET, AMP, TET
69	Orden, C (2018)	Cross Sectional	Europe	Spain	Animal Related Product or Source	Sandboxes of children and dog usage	20	E-test	AMC, RIF, IMI, TEI, VAN, TIG, CLI, ERY, MET, LIN, BEN, LEV, MIN, TET
70	Dharmasena, M (2018)	Cross Sectional	North America	United States of America (the)	Animal Related Product or Source	Manure from feedstocks, compost	58	Agar Dilution	VAN, TIG, CLI, MET, LIN, MOX
71	Andres-Lasheras, S (2018)	Cross Sectional	Europe	Spain	Pets	Dogs	6	E-test	VAN, CLI, ERY, MET, MOX, TET
72	Andino-Molina, M (2019)	Cross Sectional	Latin America	Costa Rica	Production Animals	Piglets (diarrheic and non-diarrheic 1-14 days)	10	E-test	AMC, CHL, RIF, CTA, VAN, CLI, MET, LIN, AMO, MER, AMP, ENR, LEV, TET
73	Kecerova, Z (2019)	Cross Sectional	Europe	Czechia	Production Animals	Horses (hospitalized and non-hospitalized)	18	E-test	VAN, CLI, ERY, MET, AMO, ENR, MOX, TET
74	Weese, J (2019)	Cross Sectional	North America	Canada	Wildlife/Sealife	Polar bear samples (captive and wild)	24	E-test	CHL, VAN, CLI, MET, CIP, TET
75	Rainha, K (2019)	Cross Sectional	Latin America	Brazil	Pets	Dogs (diarrheic) and post-treatment dogs (with antimicrobials)	5	E-test	VAN, CLI, MET
76	Agnoletti, F (2019)	Cross Sectional	Europe	Italy	Wildlife/Sealife	Shellfish (mussels and clams)	113	E-test	RIF, VAN, CLI, ERY, MET4, MOX
77	Pantuzza Ramos, C (2019)	Cross Sectional Retrospective	Latin America	Brazil	Pets	Lizards, chelonians, and snakes	2	E-test	VAN, CLI, MET, TRS
78	Wei, Y (2019)	Cross Sectional	Asia	China	Pets	Dogs and cats (non-diarrheic and apparently healthy)	3	Agar Dilution	CHL, CXI, VAN, CLI, MET, AMP, MOX, TET
79	Zhang, LJ (2019)	Cross Sectional Retrospective	Asia	China	Production Animals	Pigs (piglets and sows), chicken and duck	44	Agar Dilution	AMC, CHL, IMI, MER, CXI, CTA, CTF, VAN, CLI, ERY, FDX, MET, AMP, CIP, MOX, TET, FOS
80	Rivas, L (2019)	Cross Sectional	Oceania	New Zealand	Animal related product or source	Animal faeces, wastewater and foods	12	E-test and Agar Dilution	AMC, MER, CTR, VAN, CLI, CLA, MET, BEN, MOX
81	Barbanti, F (2020)	Cross Sectional Retrospective	Europe	Italy	Mixed sources	Pigs, mollusks, dogs, rabbits, horses, cattle, hares, cats, sheep and reptiles	125	Agar Dilution	RIF, VAN, CLI, ERY, MET, MOX
82	Silveira, R (2020)	Cross Sectional	Latin America	Brazil	Pets	Cats (diarrheic and non-diarrheic)	6	E-test	VAN, CLI, MET, CIP
83	Thanissery, R (2020)	Cross Sectional Retrospective	North America	United States of America (the)	Mixed sources	Dogs, cats, horses, ovines	39	E-test	CTA, VAN, CLI, MET, CIP, LEV
84	Zhang, WZ (2020)	Cross Sectional Retrospective	Asia	China	Production animals	Calfs, sheeps	55	E-test	CHL, RIF, MER, VAN, CLI, ERY, MET, CIP, LEV, MOX, TET
85	Bjoersdorff, OG (2021)	Cross Sectional	Europe	Denmark	Pets	Dogs	11	E-test	RIF, VAN, CLI, ERY, MET, MOX, TET
86	Blasi, F (2021)	Cross Sectional	Europe	Italy	Production animals	Dairy and beef cattle; samples were taken from boots of workers as animal-related source	17	E-test	AMC, RIF, VAN, CLI, ERY, MET, LIN, AMP, MOX
87	Taha Attia, AE (2021)	Cross Sectional	Middle East	Saudi Arabia	Animal related product or source	Chicken meat	11	E-test	VAN, CLI, MET, MOX, TET
88	Taha, AE (2021)	Cross Sectional	Middle East	Saudi Arabia	Animal related product or source	Meat from camels, beef, sheep and goat	15	E-test	VAN, CLI, MET, MOX, TET
89	Heise (2021)	Cross Sectional Retrospective	Europe	Germany	Animal related product or source	Chicken meat	51	Agar Dilution	RIF, VAN, CLI, ERY, MET, MOX
90	Diniz, AN (2021)	Cross Sectional Retrospective	Latin America	Brazil	Production animals	Foals and horses with CDI	6	E-test	VAN, CLI, MET, MOX
1. Study type was determined according: a) as described in publication by the author(s); b) inferred from the study sampling and handling design.
2. As stated in the map disclaimer subsection on the manuscript, geographic regions do not correspond with any geopolitical view from FLI or author(s).
3. Abbreviations for antimicrobial agents were taken (when available) or inferred from EUCAST as distributed in "Antimicrobial abbreviations v7 20220120".
Amoxicillin (AMO); Amoxicillin/Clavulanic acid (AMC); Ampicillin (AMP); Ampicillin/Sulbactam (AMS); Bacitracin (BAC); Cefotaxime (CTA); Cefotetan (CFT); Cefoxitin (CXI); Ceftiofur (CTF); Ceftriaxone (CTR); Cefuroxime (CUR); Chloramphenicol (CHL); Ciprofloxacin (CIP); Clarithromycin (CLA); Clindamycin (CLI); Daptomycin (DAP); Doxycycline (DOX); Enrofloxacin (ENR); Ertapenem (ERT); Erythromycin (ER…
Antimicrobial agents in BOLD correspond to those that have been classified by the authors as "resistant" in antimicrobial susceptibility testing reports. On the other hand, many antimicrobials do not currently have breakpoints, but high MICs have occasionally been reported, so antimicrobials that are not in bold should not be considered susceptible.
4. Metronidazole heteroresistance.
5. Abbreviation NR: Not explicitly reported.

## Sheet: Table S1
NOTES
NR/N0: Not reported explicity, according standard methodology.				Amoxicillin (AMO); Amoxicillin/Clavulanic acid (AMC); Ampicillin (AMP); Ampicillin/Sulbactam (AMS); Bacitracin (BAC); Cefotaxime (CTA); Cefotetan (CFT); Cefoxitin (CXI); Ceftiofur (CTF); Ceftriaxone (CTR); Cefuroxime (CUR); Chloramphenicol (CHL); Ciprofloxacin (CIP); Clarithromycin (CLA); Clindamycin (CLI); Daptomycin (DAP); Doxycycline (DOX); Enrofloxacin (ENR); Ertapenem (ERT); Erythromycin (ER…
N3: As reported in literature or elsewhere
EUCAST (1): As stated in EUCAST standard for anaerobes.
EUCAST (2): ECOFF by EUCAST or taken from other microorganism.
CLSI (1): As stated in CLSI standard for anaerobes.
CLSI (2): Adapted from CLSI standard or taken from other microorganisms.
OTHER AUTHORS / OTHER SOURCES
ADT: Agar dilution testing
BP: Reported or inferred Breakpoint (CLSI or EUCAST)
AS: All susceptible (as reported by author(s)).
												AST METHODS					BREAKPOINTS							METRONIDAZOLE		VANCOMYCIN		CIPROFLOXACIN		LEVOFLOXACIN		MOXIFLOXACIN		ENROFLOXACIN		OFLOXACIN		GATIFLOXACIN		SITAFLOXACIN		CLINDAMYCIN		TIGECYCLINE		LINEZOLID		RIFAMPIN
Citation in text	ID	REPORT YEAR	FIRST AUTHOR	TITLE	STUDY TYPE	GEOGRAPHIC LOCATION (COUNTRY)	REGION	ANIMAL SPECIES	ISOLATION SOURCE CATEGORY	SAMPLE DESCRIPTION/TYPE	TOTAL OF ISOLATES TESTED FOR AMR	METHOD	MEDIA	INOCULUM	TIME/CONDITIONS/OTHER/MEDIA	Method - Reference	EUCAST (1)	EUCAST (2)	CLSI (1)	CLSI (2)	OTHER AUTHORS / OTHER SOURCES	No information	BP-Reference	BP	MIC	BP	MIC	BP	MIC	BP	MIC	BP	MIC	BP	MIC	BP	MIC	BP	MIC	BP	MIC	BP	MIC	BP	MIC	BP	MIC	BP	MIC
11	R-FLI-118	1997	Jang, S.	Antimicrobial Susceptibilities of Equine Isolates of Clostridium difficile and Molecular Characterization of Metronidazole-Resistant Strains.	CROSS SECTIONAL	United States of America (the)	North America	Equine	PRODUCTION ANIMALS	Diarrheical horses from 1 day to 27 years age	105	ETEST+AGAR DILUTION	BBKHA	0.5 McF	24-48H/37C ANAEROBIC/Blood: defibrinated sheep blood / ETEST: Results were rounded up	ADT: National Committee for Clinical Laboratory Standards. Methods for antimicrobial susceptibility testing of anaerobic bacteria: approved standard. 3rd ed. NCCLS document M11-A3, supplement M100-S5. Villanova,Pennsylvania: National Committee for Clinical Laboratory Standards, 1994						X		≤ 8	≤0.25-32	≤ 1	≤0.25 - 2																					≤0.25	≤0.25-≥128
12	R-FLI-138	1998	Båverud, V	Clostridium difficile associated with acute colitis in mares when their foals are treated with erythromycin and rifampicin for Rhodococcus equi pneumonia.	CROSS SECTIONAL	Sweden	Europe	Equine	PRODUCTION ANIMALS	Mares and foals (4 groups; [1 group] mares with/without acute colitis [3 groups])	9	ETEST	OTHER	NR	NR/Media: Wilkins-Chalgren agar [2%] (Oxoid CM619) supplemented with [5%] defibrinated horse blood.							X
14	R-FLI-189	2002	Magdesian, K	Characterization of Clostridium difficile isolates from foals with diarrhea: 28 cases (1993-1997).	CROSS SECTIONAL RETROSPECTIVE	United States of America (the)	North America	Equine	PRODUCTION ANIMALS	Foals (with diarrhea)	23	ETEST	BBKHA	0.5 McF	24-48H/37C ANAEROBIC/Blood: defibrinated sheep blood	Etest: Jang SS, Hansen LM, Breher JE, et al. Antimicrobial susceptibilities of equine isolates of Clostridium difficile and molecular characterization of metronidazole-resistant strains. Clin Infect Dis 1997;25(suppl 2):S266–S267.					X		Jang SS, Hansen LM, Breher JE, et al. Antimicrobial susceptibilities of equine isolates of Clostridium difficile and molecular characterization of metronidazole-resistant strains. Clin Infect Dis 1997;25(suppl 2):S266–S267.	≤ 8	NR	≤ 1	NR
13	R-FLI-106	2003	Marks, S	Antimicrobial susceptibilities of canine Clostridium difficile and Clostridium perfringens isolates to commonly utilized antimicrobial drugs.	CROSS SECTIONAL	United States of America (the)	North America	Canine	PETS	Dogs (59 diarrheic/11 non-diarrheic)	70	AGAR DILUTION	BBKHA	0.5 McF	24-48H/37C ANAEROBIC/Blood: laked sheep blood	ADT: NCCLS, 2001. Methods for antimicrobial susceptibility testing of anaerobic bacteria, fifth ed. Approved Standard M11-A5. National Committee for Clinical Laboratory Standards, Wayne, PA.						X	Not found (CLSI M11-A5)	NR	≤ 1	NR	≤ 1
15	R-FLI-192	2003	Båverud, V	Clostridium difficile: prevalence in horses and environment, and antimicrobial susceptibility.	CROSS SECTIONAL	Sweden	Europe	Equine	PRODUCTION ANIMALS	Horses and foals, environmental samples	52	ETEST	OTHER	1.0 McF	48H/37C ANAEROBIC/Media: Wilkins-Chalgren agar (Oxoid) supplemented with [5%] defibrinated horse blood.	Etest: manufacturer’s instructions						X		≤ 4	0.064-1.5	≤ 2	0.5-2
16	R-FLI-33	2004	Post, K	Antimicrobial susceptibility of Clostridium difficile isolated fromneonatal pigs with enteritis.	CROSS SECTIONAL	United States of America (the)	North America	Porcine	PRODUCTION ANIMALS	Neonatal pigs with enteritis	80	AGAR DILUTION	BBKHA	0.5 McF	48H/37C ANAEROBIC/Blood: laked sheep blood	ADT: National Committee for Clinical Laboratory Standards. Methods for antimicrobial susceptibility testing of anaerobic bacteria, 5th ed. Approved standard M11-A5. Wayne, PA: National Committee for Clinical Laboratory Standards; 2001.						X
17	R-FLI-190	2006	Magdesian, K	Molecular characterization of Clostridium difficile isolates from horses in an intensive care unit and association of disease severity with strain type.	CROSS SECTIONAL	United States of America (the)	North America	Equine	PRODUCTION ANIMALS	Horses with acute enteric disease, loose stools	130	ETEST	BBKHA	0.5 McF	24-48H/37C ANAEROBIC/Blood: defibrinated sheep blood	Etest: Magdesian KG, Hirsh DC, Jang SS, et al. Characterization of Clostridium difficile isolates from foals with diarrhea: 28 cases (1993–1997). J Am Vet Med Assoc 2002;220:67–73.; Jang SS, Hansen LM, Breher JE, et al. Antimicrobial susceptibilities of equine isolates of Clostridium difficile and molecular characterization of metronidazole-resistant strains. Clin Infect Dis 1997; 25:S266–S267.			X				No information	≤ 8	NR	≤ 4	≤ 2
18	R-FLI-194	2006	Rodriguez-Palacios, A	Clostridium difficile PCR Ribotypes in Calves, Canada.	CROSS SECTIONAL	Canada	North America	Bovine	PRODUCTION ANIMALS	Calves (diarrheic and non-diarrheic)	30	ETEST	MHBA	1.0 McF	48H/37C ANAEROBIC/Blood: NR	Etest: Bishara J, Bloch Y, Garty M, Behor J, Samra Z. Antimicrobial resistance of Clostridium difficile isolates in a tertiary medical center, Israel. Diagn Microbiol Infect Dis. 2006;54:141–4.						X		≤ 8 / >32	0.125-2	≤ 4 / >32	0.25-1.5			≤2 / >8	4->32											≤ 2/ >8	6 - >256
19	R-FLI-195	2008	Jhung, M	Toxinotype V Clostridium difficile in Humans and Food Animals.	CROSS SECTIONAL	United States of America (the)	North America	Bovine, Porcine	PRODUCTION ANIMALS	Bovine (8 mostly diahrreic calves), Porcine (8 neonatal pigs with CDAD)	16	ETEST	BBA	NR	NR/Blood: sheep blood				X		MOX-BP for LEV & GAT.		National Committee for Clinical Laboratory Standards. Methods of antimicrobial susceptibility testing of anaerobic bacteria. 6th ed. Approved standard M11–A6. Villanova (PA): The Committee; 2004.							NR	2->32	NR	0.5-1					NR	0.5-1			NR	1 - > 256
20	R-FLI-28	2009	Indra, A	Clostridium difficile: a new zoonotic agent?.	CROSS SECTIONAL	Austria	Europe	Bovine, Porcine, Avian	PRODUCTION ANIMALS	Cow (67), pigs (61), chicken (59)	8	ETEST	BBKHA	1.0 McF	24-48H/ ANAEROBIC/Blood: NR				X		Vancomycin		Clinical and Laboratory Standards Institute (2007) Methods for antimicrobial susceptibility testing of anaerobic bacteria, 7th edn. Approved standard M11–A7	≤ 8 / ≥32	0.064-0.5	≤ 2 / ≥32	0.5					< 2 / >8	1									<2 / >8	1 - 4
21	R-FLI-36	2009	Norman, K	Varied prevalence of Clostridium difficile in an integrated swine operation.	CROSS SECTIONAL	United States of America (the)	North America	Porcine	PRODUCTION ANIMALS	Pigs (all ages) and pre-lagoon effluent	131	ETEST	NR	NR	NR/N0				X	X			Clinical and Laboratory Standards Institute. Methods for antimicrobial susceptibility testing of anaerobic bacteria. Approved Standard-Seventh Edition. CLSI document M11-A7. Wayne, PA: CLSI; 2007.	≤ 8	≤ 8	≤ 4	≤ 4	≤ 2	≥8													≤ 2	4 - ≥ 8
22	R-FLI-133	2009	Debast, S	Clostridium difficile PCR ribotype 078 toxinotype V found in diarrhoeal pigs identical to isolates from affected humans.	CROSS SECTIONAL	Netherlands (the)	Europe	Porcine	PRODUCTION ANIMALS	Neonatal pigs with diarrhea	5	ETEST	MHBA	NR	48H/37C ANAEROBIC/Blood: NR				X	X			Clinical and Laboratory Standards Institute (2007) Methods for Antimicrobial Susceptibility Testing of Anaerobic Bacteria – Approved Standard – 7th edn, Vol. 27. Wayne, PA, USA: Clinical and Laboratory Standards Institute.	NR	0.02-0.06	NR	0.38	NR	> 32			NR	0.38-0.5									NR	0.5 - 2.0
23	R-FLI-157	2010	Bakker, D	Relatedness of human and animal Clostridium difficile PCR ribotype 078 isolates determined on the basis of multilocus variable-number tandem-repeat analysis and tetracycline resistance.	CROSS SECTIONAL	Netherlands (the)	Europe	Porcine	PRODUCTION ANIMALS	Neonatal pigs with/without diarrhea	56	NR	NR	NR	NR						X		Barbut, F., P. Mastrantonio, M. Delmee, J. Brazier, E. Kuijper, and I. Poxton. 2007. Prospective study of Clostridium difficile infections in Europe with phenotypic and genotypic characterisation of the isolates. Clin. Microbiol. Infect. 13:1048–1057.
24	R-FLI-188	2010	Thakur, S	Prevalence of antimicrobial resistance and association with toxin genes in Clostridium difficile in commercial swine.	CROSS SECTIONAL	United States of America (the)	North America	Porcine	PRODUCTION ANIMALS	Sows (68), young pigs (251, 8-10 days old)	215	ETEST	MHBA	NR/N0	NR,N0/Blood: Supplemented with [5%] sheep blood.				X		X		Clinical and Laboratory Standards Institute. Methods for antimicrobial susceptibility testing of anaerobic bacteria: approved standard. CLSI document M11–A7. Wayne, Pa: Clinical and Laboratory Standards Institute, 2007. // Zheng L, Citron DM, Genheimer CW, et al. Molecular characterization and antimicrobial susceptibilities of extra-intestinal Clostridium difficile isolates. Anaerobe 2007;13:114–…	≥ 16	0.016-2	≥ 4	0.13-2	≥ 8	0.047->32
25	R-FLI-96	2011	Costa, M	Epidemiology of Clostridium difficile on a veal farm: Prevalence, molecular characterization and tetracycline resistance	LONGITUDINAL	Canada	North America	Veal	PRODUCTION ANIMALS	Veal calves (2-10 days)	140	ETEST	MHBA	NR/N0	48H/NR ANAEROBIC/Blood: Supplemented with [5%] sheep blood.				X
26	R-FLI-121	2011	Harvey, R	Clostridium difficile in Poultry and Poultry Meat.	CROSS SECTIONAL	United States of America (the)	North America	Avian	PRODUCTION ANIMALS	Broiler chickens (42 days) + Meat	14		NR	NR	NR/N0				X					NR	NR	NR	NR	NR	NR													NR	NR
27	R-FLI-202	2011	Rodriguez-Palacios, A	Prevalence, Enumeration, and Antimicrobial Agent Resistance of Clostridium difficile in Cattle at Harvest in the United States.	CROSS SECTIONAL	United States of America (the)	North America	Bovine	PRODUCTION ANIMALS	Fed beef and mature cattle	14	ETEST	Brucella agar	2.0 McF // OD600 of 0.23 +- 0.001	48H/37C ANAEROBIC/Blood: NR				X		X			≥ 32	0.25-1.5	≥ 32	>0.25-1.5					≥ 8	0.5->32									≥ 8	0.125 - 256	≥ 8	0.016-0.5	≥ 8	0.25-8
28	R-FLI-206	2011	Thakur, S	Detection of Clostridium difficile and Salmonella in feral swine population in North Carolina.	CROSS SECTIONAL	United States of America (the)	North America	Feral Swine	WILDLIFE/SEALIFE	Feral pigs	7	ETEST	NR	NR	NR						X				NR		NR		32	NR	NR
29	R-FLI-97	2012	Susick, E	Longitudinal study comparing the dynamics of Clostridium difficile in conventional and antimicrobial free pigs at farm and slaughter.	LONGITUDINAL	United States of America (the)	North America	Porcine	PRODUCTION ANIMALS	Piglets (7-10 days, weeks 4, 7, 16, 26), sows, environment (farms & slaughter), carcass	508	ETEST	MHBA	NR	NR,N0/Blood: Supplemented with [5%] sheep blood.				X		X			≥ 32	NR	≥ 32	NR	≥ 8	NR
30	R-FLI-151	2012	Zidaric, V	Different Antibiotic Resistance and Sporulation Properties within Multiclonal Clostridium difficile PCR Ribotypes 078, 126, and 033 in a Single Calf Farm.	LONGITUDINAL	Belgium	Europe	Veal	PRODUCTION ANIMALS	Veal calves (day 14, 18, 25, 32, 46, 194)	38	ETEST	BBKHA	1.0 McF	48H/ANAEROBIC				X		X			≥ 32	0.023-0.125
31	R-FLI-158	2012	Fry, P	Antimicrobial resistance, toxinotype, and genotypic profiling of Clostridium difficile isolates of swine origin.	LONGITUDINAL	United States of America (the)	North America	Porcine	PRODUCTION ANIMALS	Piglets (farrowing, nursery and finishing) and sows	222	ETEST	MHBA	NR/N0	NR,N0/Blood: Supplemented with [5%] sheep blood.						X	x		≥ 16	NR	≥ 4	NR	≥ 8	NR
32	R-FLI-165	2012	Janezic, S	Clostridium difficile genotypes other than ribotype 078 that are prevalent among human, animal and environmental isolates.	CROSS SECTIONAL	Slovenia	Europe	Avian, Bovine, Porcine, Canine, Feline	MIXED SOURCES	Strain collection (2006-2010), from symptomatic and asymptomatic animals (this information is just given for the pigs)	18	ETEST	BBKHA	1.0 McF	48H/37C ANAEROBIC/Blood: NR				X				CLSI: Performance Standards for Antimicrobial Susceptibility Testing; Twenty-First Informational Supplement. CLSI documnet M100-S21 Wayne, PA, USA: Clinical and Laboratory Standards Institute; 2011 // CLSI: Methods for Antimicrobial Susceptibility Testing of Anaerobic Bacteria-Sevnth Edition: CLSI document M11-A7 Wayne, PA, USA: Clinical and Laboratory Standards Institute; 2007.									≥ 8	0.19-1									≥ 8	0.023-6
33	R-FLI-19	2013	Sthitmatee, N	Susceptibility of Clostridium difficile Isolated from Healthy Captive Asian Elephants to Metronidazole and Vancomycin.	CROSS SECTIONAL	Thailand	Asia	Elephant	WILDLIFE/SEALIFE	Healthy animals (6 animals)	15	MODIFIED AGAR DILUTION	BBKHA	1.5 McF	48H/37C ANAEROBIC/Blood: Supplemented with [5%] horse blood.				X	X	x		Zheng L, Citronb DM, Genheimera CW, Sigmona SF, Carmana RJ, Lyerlya DM and Goldstein EJC 2007. Molecular characterization and antimicrobial susceptibilities of extraintestinal Clostridium difficile isolates. Anaerobe 13: 114–120.	≥ 16	0.125-4	≥ 4	0.125-2
34	R-FLI-42	2013	Peláez, T	Characterization of swine isolates of Clostridium difficile in Spain: A potential source of epidemic multidrug resistant strains?	CROSS SECTIONAL RETROSPECTIVE	Spain	Europe	Porcine	PRODUCTION ANIMALS	Piglets (1-7 days, diarrheic and non-diarrheic)	144	ETEST	BBA	NR/N0	48H/37C ANAEROBIC/Blood: NR		Unclear if ECOFF for C. difficile		X	X	X		Clinical and Laboratory Standards Institute (CLSI). Methods for antimicrobial susceptibility testing of anaerobic bacteria. Approved standard M11-A7. 7th ed. Wayne, PA: CLSI; 2007. // European Committee for Antimicrobial Susceptibility Testing (EUCAST). EUCAST clinical breakpoint Table v. 2.0. p. 62. Available at: http://www.eucast.org/clinial_breakpoints/ [accessed 09.02.13]. // and others	≥ 32	0.016-1	≥ 32	0.5-1	≥ 8	64			≥ 8	0.5-64									≥ 8	1-512	>4	0.032-0.125	> 4	0.125-2
35	R-FLI-89	2013	Álvarez-Pérez, S	High prevalence of the epidemic Clostridium difficile PCR ribotype 078 in Iberian free-range pigs.	LONGITUDINAL	Spain	Europe	Porcine	PRODUCTION ANIMALS	Pigs (8-57 days, non-diarrheic) + sows	41	ETEST	BBKHA	NR/N0	NR/N0				X	X	X		CLSI, 2007. Methods for antimicrobial susceptibility testing of anaerobic bacteria Approved standard. In: Clinical and Laboratory Standards Institute document M11–A7, seventh ed. Clinical and Laboratory Standards Institute, Wayne // others	≥ 32	<0.016-0.5	≥ 32	0.5-2	≥ 8	≥ 32	≥ 8	≥ 32	≥ 8	0.25-2			≥ 8	≥ 32					≥ 8	0.25-2	>4	0.016-0.125	> 4	0.5-4
36	R-FLI-127	2013	Pirš, T	Antimicrobial susceptibility of animal and human isolates of Clostridium difficile by broth microdilution	CROSS SECTIONAL RETROSPECTIVE	Slovenia	Europe	Avian, Bovine, Porcine, Canine, Equine	MIXED SOURCES	Most of animals without signs or symptoms of disease. Among avian isolates there are six (6) avian-environmental strains.	96	BROTH MICRODILUTION	OTHER	< 0.05 McF (1 x 10^5 – 1 x 10^6 c.f.u. ml-1)	48H/35C ANAEROBIC/Media: Brucella Broth		x		X	X				≥ 2	≤0.5	≥ 2	0.5	≥ 4	>2	≥ 4	>4	> 4	2									≥ 8	8	>4	0.12	≥ 8	2
37	R-FLI-131	2013	Silva, R	Detection of A/B toxin and isolation of Clostridium difficile and Clostridium perfringens from foals.	CROSS SECTIONAL	Brazil	Latin America	Equine	PRODUCTION ANIMALS	Foals (63 diarrheic, and 76 non-diarrheic)	7	AGAR DILUTION	NR	NR/N0	NR/N0				X?	X?			CLSI (2011) Performance standards for Antimicrobial Suceptibility Test.Twenty-first Information Supplement v.31.	NR	AS	NR	AS
38	R-FLI-171	2013	Wetterwik, K	Clostridium difficile in faeces from healthy dogs and dogs with diarrhea.	CROSS SECTIONAL	Sweden	Europe	Canine	PETS	Dogs (20 diarrheic/50 non-diarrheic)	4	ETEST	NR	NR/N0	NR/N0		X							> 4	0.032-64	> 2	0.5					NR	1-2									> 4	0.5-4
39	R-FLI-172	2013	Keessen, E	Antimicrobial susceptibility profiles of human and piglet Clostridium difficile PCR-ribotype 078.	CROSS SECTIONAL	Netherlands (the)	Europe	Porcine	PRODUCTION ANIMALS	Piglets (1-7 days, diarrheic and non-diarrheic)	50	ETEST	BBKHA	1.0 McF	48H/CONDITIONS NR/Blood: NR				X	X								≥ 8	<8 - ≥8			≥ 8	<8-≥8									≥ 8	<8-≥8
40	R-FLI-43	2014	Avbersek, J	Clostridium difficile in goats and sheep in Slovenia: Characterisation of strains and evidence of age-related shedding.	CROSS SECTIONAL	Slovenia	Europe	Caprine/Ovine	PRODUCTION ANIMALS	Goat (adult and 1 day - 4 months) , Sheep (> 1 year) and Lamb (1 day - 4 months)	10	BROTH MICRODILUTION + ETEST	OTHER + BBKHA	< 0.05 McF?	48H/35C ANAEROBIC/Media: Brucella Broth; ETEST: 5% sheep blood, 37°C, 48h				X	X				≥ 2	<2	≥ 2	<2	≥ 4	>2	≥ 4	4	> 4; Either here or before the MIC value: interpretation of MIC =4 is missing	<4									≥ 8	≤2 - ≥ 8	NR	NR	≥ 8	<8
41	R-FLI-44	2014	Silveira, R	Clostridium difficile and Clostridium perfringens from wild carnivore species in Brazil.	CROSS SECTIONAL	Brazil	Latin America	Wildlife (carnivores)	WILDLIFE/SEALIFE	crab-eating fox, cougar, oncilla, ocelot, maned wolf, jaguarundi, tree ocelot, hoary fox (diarrheic and non-diarrheic animals) (better use the names from the paper)	2	AGAR DILUTION	BBKHA	NR/N0	supplemented with 5% horse blood									≥ 32 ?	AS	> 2	<2
42	R-FLI-99	2014	Álvarez-Pérez, S	Shedding of Clostridium difficile PCR ribotype 078 by zoo animals, and report of an unstable metronidazole-resistant isolate from a zebra foal (Equus quagga burchellii).	CROSS SECTIONAL	Spain	Europe	Zoo Collection	WILDLIFE/SEALIFE	40 animal species (38 mammals, 2 birds)	6	ETEST	BBKHA	NR/N0	48H/37C ANAEROBIC/Blood: NR				X	X	X			≥ 32	<0.016-≥256	≥ 32	0.064-0.75	≥ 8	≥32	≥ 8	≥32	≥ 8	1-2	≥ 8	≥32							≥ 8	0.094-1.5	>4	0.023-0.064	> 4	0.19-2
43	R-FLI-100	2014	Rodriguez, C	Carriage and acquisition rates of Clostridium difficile in hospitalized horses, including molecular characterization, multilocus sequence typing and antimicrobial susceptibility of bacterial isolates.	LONGITUDINAL	Belgium	Europe	Equine	PRODUCTION ANIMALS	Foals and horses ( non-diarrheical and diarrheical)	12	ETEST	OTHER	NR/N0	48H/37°C /ANAEROBIC/Media: Schaedler Agar, supplemented with hemin and vitamine K1/Blood: Supplemented with [5%] sheep blood.				X					≥ 32	≤8							≥ 8	≤2-8
44	R-FLI-122	2014	Norman, K	Comparison of Antimicrobial Susceptibility Among Clostridium difficile Isolated from an Integrated Human and Swine Population in Texas.	CROSS SECTIONAL	United States of America (the)	North America	Porcine	PRODUCTION ANIMALS	Pigs (all ages) including: farrowing, nursery, breeding, finisher	252	ETEST	OTHER	0.5 McF	48H/37C ANAEROBIC/Media: Brucella Agar				X	X				≥ 32	<32-≥32	≥ 32	<32	≥ 8	<8 - ≥ 8													≥ 8	<8 - ≥ 8
45	R-FLI-123	2014	Varshney, J	Characterization of clostridium difficile isolates from human fecal samples and retail meat from Pennsylvania.	CROSS SECTIONAL	United States of America (the)	North America	Meat	ANIMAL RELATED PRODUCT OR SOURCE	Beef, Pork, Chicken and Turkey	31	ETEST	BBKHA	NR/N0	48H/37C ANAEROBIC/Blood: NR				X	X?				≥ 32	0.032-2	≥ 32	0.125-2					≥ 8	0.25-32									≥ 8	0.5-32
46	R-FLI-130	2014	Noren, T	Clostridium difficile PCR ribotype 046 is common among neonatal pigs and humans in Sweden.	CROSS SECTIONAL	Sweden	Europe	Porcine	PRODUCTION ANIMALS	Piglets (neonatal piglets) and sows	42	ETEST	OTHER	4.0 McF	48H/37C ANAEROBIC/Media: IsoSensitest		X				x			NR	0.094-0.25	NR	0.5-1					NR	0.5-1									NR	1-4
47	R-FLI-183	2014	Silveira, R	Antimicrobial susceptibility of Clostridium difficile isolated from animals and humans in Brazil.	CROSS SECTIONAL	Brazil	Latin America	Mixed species	MIXED SOURCES	Piglets (CDI, diarrheic & healthy), Dogs (diarrheic & healthy), Foals (CDI, diarrheic & healthy), Calf (diarrheic), Ocelot (CDI), Maned Wolf (diarrheic)	41	AGAR DILUTION	BBKHA	NR/N0	NR/N0 & /Blood: Supplemented with [5%] horse blood.		X	X	X	X			CLSI (CLINICAL AND LABORATORY STANDARDS INSTITUTE). Performance standards for Antimicrobial Suceptibility Test. Twenty-fi rst Information Supplement v.31, n.1, p.111, 2011. // EUCAST (EUROPEAN COMMITTEE ON ANTIMICROBIAL SUSCEPTIBILITY TESTING). Breakpoint tables for interpretation of MICs and zone diameters. Switzerland, 2011. V.3.1.	≥ 32	0.25-2	> 2	0.25-1
48	R-FLI-193	2014	Knetsch, C	Whole genome sequencing reveals potential spread of Clostridium difficile between humans and farm animals in the Netherlands, 2002 to 2011.	CROSS SECTIONAL	Netherlands (the)	Europe	Porcine	PRODUCTION ANIMALS	Pigs without further data	21	ETEST	OTHER	NR	NR/37C ANAEROBIC/Media: Brucella				X
49	R-FLI-197	2014	Usui, M	Genetic relatedness between Japanese and European isolates of Clostridium difficile originating from piglets and their risk associated with human health.	CROSS SECTIONAL	Japan	Asia	Porcine	PRODUCTION ANIMALS	Pigs (neonatal piglets <20 days) and slaughter pigs	100	AGAR DILUTION	NR/N0	NR/N0	NR/N0				X		X			≥ 32	0.125-8	≥ 32	1-4	≥ 4	0.5-128													≥ 8	0.25 - >256
50	R-FLI-47	2014	Spigaglia, P	Antibiotic resistance patterns and PCR-ribotyping of Clostridium difficile strains isolated from swine and dogs in Italy.	CROSS SECTIONAL	Italy	Europe	Canine, Porcine	MIXED SOURCES	Dogs (diarrheic and non-diarrheic), pigs (all with gastrointestinal syndrome)	101	ETEST	BBKHA	turbidity equivalent to 10^7 cfu/mL	48h/ Supplemented with [5%] sheep blood.	E-test (bioMérieux)			X	X			Clinical and Laboratory Standards Institute. Methods for antimicrobial susceptibility testing of anaerobic bacteria. 7th ed. Wayne, PA, USA: CLSI; 2007. Approved standard M11-A7; Clinical and Laboratory Standards Institute. Performance standards for antimicrobial susceptibility testing. Wayne, PA, USA: CLSI; 2008. 18th Informational Supplement M100-S18; European Committee on Antimicrobial Suscept…	≥ 32	0.016 - ≥256	≥ 16	0.125-1					≥ 8	0.19 - ≥32									≥ 8	0.023 - ≥256
51	R-FLI-80	2015	Troiano, T	Toxigenic Clostridium difficile PCR ribotypes in edible marine bivalve molluscs in Italy.	CROSS SECTIONAL	Italy	Europe	Marine molluscs	WILDLIFE/SEALIFE	Edible marine molluscs	36	ETEST+AGAR DILUTION	BBKHA	0.5 McF	48H/ANAEROBIC/Blood: Supplemented with [5%] sheep blood.	Agar dilution: Debast, S.B., Bauer, M.P., Sanders, I.M.,Wilcox,M.H., Kuijper, E.J., ECDIS Study Group, 2013. Antimicrobial activity of LFF571 and three treatment agents against Clostridium difficile isolates collected for a pan-European survey in 2008: clinical and therapeutic implications. J. Antimicrob. Chemother. 68, 1305–1311. Etest: BioMérieux, Marcy l'Etoile, France	X	X	X	X	X		Barbut, F., Mastrantonio, P., Delmee, M., Brazier, J., Kuijper, E., Poxton, I., on behalf of the European Study Group on Clostridium difficile (ESGCD), 2007. Prospective study of Clostridium difficile infections in Europe with phenotypic and genotypic characterisation of the isolates. Clin. Microbiol. Infect. 13, 1048–1057. Clinical and Laboratory Standards Institute (CLSI), 2012. Methods for ant…	≤8	0.06-0.125	<4	<0.06 - 0.5	≥8	32			>4	<0.5 - 16									≥4	0.064 - 256
52	R-FLI-101	2015	Drigo, I	Molecular characterization and antimicrobial susceptibility of Clostridium difficile isolated from rabbits raised for meat production.	CROSS SECTIONAL	Italy	Europe	Rabbit	PRODUCTION ANIMALS	Rabbits (mostly with enteric disorders)	38	ETEST	BBKHA	NR	48H/ANAEROBIC/Blood: Supplemented with [5%] sheep blood.	E-test (bioMérieux)	X	X					EUCAST, http://www.eucast.org	>2	0.047-6	>2	0.38-0.75					>4	0.25 - ≥32									>16	0.5 - ≥256
53	R-FLI-140	2015	Álvarez-Pérez, S	Faecal shedding of antimicrobial-resistant Clostridium difficile strains by dogs.	LONGITUDINAL	Spain	Europe	Canine	PETS	Dogs (puppies 7-55 days, and adult mothers)	34	ETEST	BBKHA	NR/N0	48H/37C ANAEROBIC/Blood: NR	Etest (bioMérieux)			X		X		Clinical and Laboratory Standards Institute (CLSI). (2007) Methods for Antimicrobial Susceptibility Testing of Anaerobic Bacteria. Approved standard M11-A7. 7th edn. Wayne, PA: CLSI Álvarez- Pérez et al. 2013, 2014, Peláez et al. 2013	≥32	<0.016 - 0.25	≥32	0.125 - 1			≥8	≥32	≥8	0.25 - 4									≥8	0.016 - ≥256	>4	<0.016-0.064	>4	0.125-1
54	R-FLI-203	2015	Cho, A	Low Prevalence of Clostridium difficile in Slaughter Pigs in Korea.	CROSS SECTIONAL	Republic of Korea (the)	Asia	Porcine	PRODUCTION ANIMALS	Slaughter pigs	2	ETEST	NR	NR	NR	E-test (AB Biodisk, Solna, Sweden)	X		X	X	X		MIC breakpoints applied were those recommended for anaerobes by the Clinical and Laboratory Standards Institute and the European Committee on Antimicrobial Susceptibility Testing. Ciprofloxacin and moxifloxacin interpretation was based on the MIC for trovafloxacin by the Clinical and Laboratory Standards Institute. Erythromycin interpretation was based on the literature (Thakur et al. (2010)).	NR	0.064-0.094	NR	0.5	NR	>32			NR	>32									NR	2 - >256
55	R-FLI-50	2016	Usui, M	Distribution and characterization of Clostridium difficile isolated from dogs in Japan.	CROSS SECTIONAL	Japan	Asia	Canine	PETS	Dogs (4 months-16 years) non-diarrheic	68	AGAR DILUTION	NR/N0	NR/N0	NR/N0	CLSI, Methods for Antimicrobial Susceptibility Testing of Anaerobic Bacteria; Approved Standard, seventh ed., Clinical Laboratory Standards Institute, Wayne, 2007.			X		X		CLSI, Methods for Antimicrobial Susceptibility Testing of Anaerobic Bacteria; Approved Standard, seventh ed., Clinical Laboratory Standards Institute, Wayne, 2007. K. Oka, T. Osaki, T. Hanawa, S. Kurata, M. Okazaki, T. Manzoku, M. Takahashi, M. Tanaka, H. Taguchi, T. Watanabe, T. Inamatsu, S. Kamiya, Molecular and microbiological characterization of Clostridium difficile isolates from single, rel…	≥32	0.06-1	≥32	0.5-8	≥8	4-256	≥8	4-128									≥1	0.125 - 1	≥8	0.5 - 256
56	R-FLI-51	2016	Moono, P	Persistence of Clostridium difficile RT 237 infection in a Western Australian piggery.	CROSS SECTIONAL & COHORT	Australia	Oceania	Porcine	PRODUCTION ANIMALS	Piglets (1-10 days, diarrheic and non-diarrheic)	29	AGAR DILUTION	NR/N0	NR/N0	NR/N0	Clinical and Laboratory Standards Institute (CLSI, M11-A7)	X		X	X			Clinical and Laboratory Standards Institute (CLSI), Performance Standards for Antimicrobial Susceptibility Testing; Twenty-third Informational Supplement, Clinical and Laboratory Standards Institute, M100eS23:Wayne, PA, 2013. European Committee on antimicrobial susceptibility testing (EUCAST), Clinical Breakpoint Tables for Interpretation of MICs and Zone Diameters. Version 4.0 European Committee…	≥32	0.25-1	≥2	1					≥8	1									≥8	0.25-4
57	R-FLI-81	2016	Thitaram, S	Antimicrobial susceptibility of Clostridium difficile isolated from food animals on farms.	CROSS SECTIONAL	United States of America (the)	North America	Bovine, Porcine	PRODUCTION ANIMALS	Healthy non-diarrheic porcines, and dairy & beef cattle	376	ETEST	BBKHA	1.0 McF	72H/ANAEROBIC/Blood: Supplemented with [5%] horse blood.	The Etest (AB Biodisk, Sweden)			X		X		CLSI, 2012. Methods for Antimicrobial Susceptibility Testing of Anaerobic Bacteria; Approved Standard. eighth ed. Clinical and Laboratory Standards Institute, Wayne, PA Document M11 A8. Drudy et al. (2007); Martin et al. (2008); Zheng et al. (2007); O'conner et al. (2008); Indra et al. (2008)	≥32	0.016-≥256	≥32	0.38-16			≥8	2 - ≥32											≥8	0.25 - >256			≥4	0.25 - ≥256
58	R-FLI-84	2016	Wu, Y	Potentially hypervirulent Clostridium difficile PCR ribotype 078 lineage isolates in pigs and possible implications for humans in Taiwan.	CROSS SECTIONAL	Taiwan	Asia	Porcine	PRODUCTION ANIMALS	Piglets, nursery pigs and sows	107	ETEST	NR/N0	NR/N0	NR/N0	Clinical and Laboratory Standards Institute guidelines (CLSI, 2007)			X					NR	0.125 - 1	NR	0.25-0.75					NR	1 - >32
59	R-FLI-126	2016	Knight, D	Clostridium difficile clade 5 in Australia: antimicrobial susceptibility profiling of PCR ribotypes of human and animal origin.	CROSS SECTIONAL	Australia	Oceania	Porcine, Bovine, Equine, Macropodine	PRODUCTION ANIMALS	Neonatal piglet, Neonatal calf, Foals, and Kangoroos	80	AGAR DILUTION	NR/N3	NR/N3	NR/N3	Knight DR, Giglio S, Huntington PG et al. Surveillance for antimicrobial resistance in Australian isolates of Clostridium difficile, 2013–14. J Antimicrob Chemother 2015; 70: 2992–9.	X		X		X		EUCAST. Breakpoint Tables for Interpretation of MICs and Zone Diameters, Version 5.0, 2015. Clinical and Laboratory Standards Institute. Performance Standards for Antimicrobial Susceptibility Testing: Twenty-third Informational Supplement M100-S23. CLSI,Wayne, PA, USA, 2013. O’Connor JR, Galang MA, Sambol SP et al. Rifampin and rifaximin resistance in clinical isolates of Clostridium difficile. A…	>2	0.12 - 1	>2	0.5 - 2					≥8	0.5 - 1									>8	0.12 - 4
60	R-FLI-139	2016	Andres-Lasheras, S	Presence of Clostridium difficile in pig faecal samples and wild animal species associated with pig farms.	CROSS SECTIONAL	Spain	Europe	Environmental, Pig fecal pool	ANIMAL RELATED PRODUCT OR SOURCE	Pigs (fecal pool from pen floor), rodents, bird environmental, pig feed, intestinal contents (rat, mouse, pigeon)	34	ETEST	BBA	1.0 McF	48H/37C ANAEROBIC/Blood: NR	Etest Barbut, F., Mastrantonio, P., Delm_x0001_ee, M., Brazier, J., Kuijper, E., Poxton, I., Ackermann, G., Bouza, E. et al. (2007) Prospective study of Clostridium difficile infections in Europe with phenotypic and genotypic characterisation of the isolates. Clin Microbiol Infect 13, 1048–1057.			X		X		CLSI (2014) Performance Standards for Antimicrobial Susceptibility Testing; Twenty-Fourth Informational Supplement. CLSI document M100-S24. Wayne, PA: Clinical and Laboratory Standards Institute. Alvarez-Perez, S., Blanco, J.L., Martınez-Nevado, E., Pelaez, T., Harmanus, C., Kuijper, E. and Garcıa, M.E. (2014) Shedding of Clostridium difficile PCR ribotype 078 by zoo animals, and report of an uns…	≥32	≤0.125	≥32	≤0.5					≥8	<8 - ≥8									≥8	<8 - ≥8
61	R-FLI-54	2017	Orden, C	Isolation of Clostridium difficile from dogs with digestive disorders, including stable metronidazole-resistant strains	CROSS SECTIONAL	Spain	Europe	Canine	PETS	Dogs with digestive disorders	16	ETEST	BBKHA	NR/N0	48H/37C ANAEROBIC/Blood: NR	Etest method (bioM_x0001_erieux, Marcy l’Etoile, France)			X		X		S. Álvarez-Pérez, J.L. Blanco, T. Peláez, M.P. Lanzarot, C. Harmanus, E. Kuijper, M.E. García, Faecal shedding of antimicrobial-resistant Clostridium difficile strains by dogs, J. Small Anim. Pract. 56 (3) (2015) 190e195. S. Alvarez-Perez, J.L. Blanco, E. Martínez-Nevado, T. Pelaez, C. Harmanus, E. Kuijper, M.E. García, Shedding of Clostridium difficile PCR ribotype 078 by zoo animals, and report…	≥32	0.032 - ≥256	≥32	0.047 - 0.75			≥8	≥32	≥8	0.094 - ≥32									≥8	0.047 - ≥256	>4	≤0.016 - 0.064
62	R-FLI-55	2017	Álvarez-Pérez, S	Prevalence and characteristics of Clostridium perfringens and Clostridium difficile in dogs and cats attended in diverse veterinary clinics from the Madrid region.	LONGITUDINAL	Spain	Europe	Canine, Feline	PETS	Dogs and cats from veterinary clinics	18	ETEST	BBKHA	NR/N0	48H/37C ANAEROBIC/Blood: NR	Etest (bioMerieux)			X	X	X		S. Álvarez-Pérez, J.L. Blanco, T. Peláez, E. Martínez-Nevado, M.E. García, Water sources in a zoological park harbor genetically diverse strains of Clostridium perfringens type A with decreased susceptibility to metronidazole, Microb. Ecol. 72 (2016) 783e790. S. Álvarez-Pérez, J.L. Blanco, C. Harmanus, E. Kuijper, M.E. García, Subtyping and antimicrobial susceptibility of Clostridium difficile PC…	≥32	<0.016 - 0.125	≥32	0.125 - 0.25			≥8	≥32											≥8	0.016 - ≥256	>4	<0.016 - 0.032	>4	0.064 - 1
63	R-FLI-82	2017	Wu, Y	Prevalence and molecular characterization of Clostridium difficile isolates from a pig slaughterhouse, pork, and humans in Taiwan.	CROSS SECTIONAL	Taiwan	Asia	Environmental animal-related, Food, Markets	ANIMAL RELATED PRODUCT OR SOURCE	Sampling at different points during process, including retail markets.	40	ETEST	NR/N0	NR/N0	NR/N0	Clinical and Laboratory Standards Institute guidelines (CLSI, 2007)			X				CLSI, 2007. Methods for antimicrobial susceptibility testing of anaerobic bacteria. Approved Standard M11-A8, seventh ed. Clinical and Laboratory Standards Institute.	NR	0.047 - 1	NR	0.016 - 0.5					NR	0.5 - >32
64	R-FLI-102	2017	Álvarez-Pérez, S	Subtyping and antimicrobial susceptibility of Clostridium difficile PCR ribotype 078/126 isolates of human and animal origin.	CROSS SECTIONAL RETROSPECTIVE	Spain	Europe	Mixed species or sources	MIXED SOURCES	Pigs (intensive raising and wild), dogs, poultry, zebras, iberian ibex	46	ETEST	BBKHA	NR/N0	48H/37C ANAEROBIC/Blood: NR	Etest (bioMérieux, Marcy l’Etoile, France)			X		X		CLSI, 2012; Álvarez-Pérez et al., 2013, 2014, 2015; Peláez et al., 2013	≥32	<0.016 – ≥256	≥32	0.064 - 2			≥8	≥32	≥8	0.5 - ≥32									≥8	0.25 - ≥256	>4	0.032 - 0.125	>4	0.5 - 2
65	R-FLI-145	2017	Bandelj, P	Antimicrobial Susceptibility Patterns of Clostridium difficile Isolates from Family Dairy Farms	CROSS SECTIONAL RETROSPECTIVE	Slovenia	Europe	Mixed species or sources	MIXED SOURCES	Dairy cattle, environmental and animal-environmental-related sources	159	BROTH MICRODILUTION	OTHER	1.0 McF	48H/37C ANAEROBIC/Media: Micronaut-S CD MIC	(Micronaut-S CD MIC plate; Merlin Diagnostics GmbH, Berlin, Germany)	X	X					EUCAST, 2013: Breakpoint Tables for Interpretation of MICs and Zone Diameters; Version 3.1. European Committee on Antimicrobial Susceptibility Testing, Basel. Available at: http://mic.eucast.org/Eucast2/SearchController/search.jsp?action=performSearch&BeginIndex=0&Micdif=mic&Number-Index=50&Antib=-1&Specium=222 (Accessed 28 July 2016)	>2	0.25 - 1	>2	0.25 - 1			NR	1 - 2	>4	2 - 4									>16	1 - 512	>0.125	0.0625	NR	1 - 2
66	R-FLI-198	2017	Knight, D	Genome Analysis of Clostridium difficile PCR Ribotype 014 Lineage in Australian Pigs and Humans Reveals a Diverse Genetic Repertoire and Signatures of Long-Range Interspecies Transmission.	CROSS SECTIONAL RETROSPECTIVE	Australia	Oceania	Porcine	PRODUCTION ANIMALS	Piglets <14 days	16	AGAR DILUTION	NR/N2	NR/N2	NR/N2	Knight,D.R.,Giglio,S.,Huntington,P.G.,Korman,T.M.,Kotsanas,D.,Moore,C. V.,etal.(2015b).Surveillance for antimicrobial resistance in Australian isolates of Clostridium difficile, 2013-14. J.Antimicrob.Chemother. 70,2992–2999. doi:10.1093/jac/dkv220	X		X	X	X		Knight,D.R.,Giglio,S.,Huntington,P.G.,Korman,T.M.,Kotsanas,D.,Moore,C. V.,etal.(2015b).Surveillance for antimicrobial resistance in Australian isolates of Clostridium difficile, 2013-14. J.Antimicrob.Chemother. 70,2992–2999. doi:10.1093/jac/dkv220	≥32	0.12 - 0.5	>2	0.25 - 1					≥8	0.5 - 1									≥8	0.25 - > 32
67	R-FLI-85	2018	Krutova, M	The emergence of Clostridium difficile PCR ribotype 078 in piglets in the Czech Republic clusters with Clostridium difficile PCR ribotype 078 isolates from Germany, Japan and Taiwan.	CROSS SECTIONAL	Czechia	Europe	Porcine	PRODUCTION ANIMALS	Sows and piglets (diarrheical)	57	ETEST	OTHER	NR	NR	E-test strips (Liofilchem)	X						EUCAST (2018). European Committee for Antimicrobial Susceptibility Testing (EUCAST). (Accessed Feb 2018). http://www.eucast.org/clinical_breakpoints/.	>2	<2	>2	<2					>4	<4 - ≥32
68	R-FLI-88	2018	Hampikyan, H	The prevalence of Clostridium difficile in cattle and sheep carcasses and the antibiotic susceptibility of isolates.	CROSS SECTIONAL	Turkey	Europe	Bovine, Caprine	PRODUCTION ANIMALS	Beef and Sheep (78) carcasses	161	ETEST	NR/N0	NR/N0	NR/N0	MICE test (Oxoid, Basingstoke, Hampshire, UK)	X		X				CLSI (2013). Methods for antimicrobial susceptibility testing of anaerobic bacteria; approved standard (eighth edition). CLSI document M11-A8. Wayne, PA: Clinical and Laboratory Standards Institute. EUCAST (2016). European Committee for Antimicrobial Susceptibility Testing (EUCAST). EUCAST clinical breakpoint table v. 2.0. 62. http://www.eucast.org/clinical_breakpoints/.	≥32	≤8 - ≥32	>2	<2 - >2															≥8	≤2 - ≥8
69	R-FLI-146	2018	Orden, C	Recreational sandboxes for children and dogs can be a source of epidemic ribotypes of Clostridium difficile.	CROSS SECTIONAL	Spain	Europe	Environmental animal-related, zoonotic sources	ANIMAL RELATED PRODUCT OR SOURCE	Sandboxes of children and dog usage	20	ETEST	BBKHA	NR/N0	48H/37C ANAEROBIC/Blood: NR	Etest (bioMérieux)			X		X		Álvarez-Pérez et al., 2013, 2014, 2015, 2017; CLSI, 2012; Peláez et al., 2013	≥32	<0.016 - 0.125	≥32	0.047 - 0.25			≥8	≥32											≥8	<0.016 - ≥256	>4	<0.016	>4	<0.016 - 0.125
70	R-FLI-149	2018	Dharmasena, M	Isolation of Toxigenic Clostridium difficile from Animal Manure and Composts Being Used as Biological Soil Amendments.	CROSS SECTIONAL	United States of America (the)	North America	Environmental animal-related, zoonotic sources	ANIMAL RELATED PRODUCT OR SOURCE	Manure from feedstocks, compost	58	AGAR DILUTION	BBKHA	0.5 McF	48H/37C ANAEROBIC/Blood: NR	CLSI. 2012. Methods for antimicrobial susceptibility testing of anaerobic bacteria; approved standard, 8th ed. CLSI document M11-A8. Clinical and Laboratory Standards Institute, Wayne, PA.			X		X		Rodriguez-Palacios A, Ilic S, LeJeune JT. 2014. Clostridium difficile with moxifloxacin/clindamycin resistance in vegetables in Ohio, USA, and prevalence meta-analysis. J Pathog 2014:158601. https://doi.org/10.1155/2014/158601. CLSI. 2012. Methods for antimicrobial susceptibility testing of anaerobic bacteria; approved standard, 8th ed. CLSI document M11-A8. Clinical and Laboratory Standards Inst…	≥32	<32	≥16	<16					≥8	<8									≥8	<8 - 32	≥8	<8	≥8	<8
71	R-FLI-176	2018	Andres-Lasheras, S	Preliminary studies on isolates of Clostridium difficile from dogs and exotic pets.	CROSS SECTIONAL	Spain	Europe	Mixed species or sources	PETS	Dogs, and exotic pets (reptiles, birds and mammals)	6	ETEST	BBA	1.0 McF	48H/37C ANAEROBIC/Blood: NR	Etest Peláez T, Cercenado E, Alcalá L, Marín M, Martín-López A, Martínez-Alarcón J, et al. Metronidazole resistance in Clostridium difficile is heterogeneous. J Clin Microbiol. 2008;46:3028–32.			X		X		CLSI. Performance standards for antimicrobial susceptibility testing; twentyfourth informational supplement. CLSI document M100-S24. Wayne, PA: Clinical and Laboratory Standards Institute; 2014. Spigaglia P, Barbanti F, Mastrantonio P. Tetracycline resistance gene tet(W) in the pathogenic bacterium Clostridium difficile. Antimicrob Agents Chemother. 2008;52:770–3. Álvarez-Pérez S, Blanco JL, Mart…	≥32	0.19 - 192	≥32	0.064 - 0.38					≥8	<8 - ≥8									≥8	<8 - ≥8
72	R-FLI-58	2019	Andino-Molina, M	Multidrug-resistant Clostridium difficile ribotypes 078 and 014/5-FLI01 in piglets from Costa Rica.	CROSS SECTIONAL	Costa Rica	Latin America	Porcine	PRODUCTION ANIMALS	Piglets (diarrheical and non-diarrheical 1-14 days)	10	ETEST	BBKHA	NR/N0	NR/N0/Blood: defibrinated horse blood	Etests (BioMerieux, France)	X		X		X		Clinical and Laboratory Standards Institute, M100-S27: Performance Standards for Antimicrobial Susceptibility Testing; Twenty-seventh Informational Supplement, 2017. EUCAST cutoff value was used (https://mic.eucast.org/Eucast2/) G. Ramírez-Vargas, C. Quesada-Gómez, L. Acuña-Amador, D. López-Ureña, T. Murillo, M. Del Mar Gamboa-Coronado, E. Chaves-Olarte, N. Thomson, E. Rodríguez-Cavallini, C. Rod…	≥32	<32	>2	<2			≥8	>32			≥8	>32							≥8	6 - ≥32			≥4	<4
73	R-FLI-59	2019	Kecerova, Z	Clostridium difficile isolates derived from Czech horses are resistant to enrofloxacin; cluster to clades 1 and 5 and ribotype 033 predominates.	CROSS SECTIONAL	Czechia	Europe	Equine	PRODUCTION ANIMALS	Horses (hospitalized and non-hospitalized)	18	ETEST	BBKHA	NR/N0	NR/N0	E-test (bioMerieux)	X		X		X		EUCAST: Clinical Breakpoints [Internet]. [cited 2018 Oct 23]. Available from: http://www.eucast.org/clinical_breakpoints/. Clinical and Laboratory Standards Institute, Methods for Antimicrobial Susceptibility Testing of Anaerobic Bacteria. Approved Standard M11-A7, seventh ed., CLSI, Wayne, PA, 2007. T. Trouchon, S. Lefebvre, A review of enrofloxacin for veterinary use, Open J. Vet. Med. 6 (2016)…	>2	0.25 - 0.75	>2	0.125 - 0.19					≥4	0.38 - 1	≥4	4 - >32							≥8	2 - >256
74	R-FLI-61	2019	Weese, J	Clostridium (Clostridioides) difficile shedding by polar bears (Ursus maritimus) in the Canadian Arctic.	CROSS SECTIONAL	Canada	North America	Bear	WILDLIFE/SEALIFE	Polar bear samples (captive and wild)	24	ETEST	MHBA	NR/N0	NR/N0/Blood: 5% sheep blood	Etests (Oxoid Inc, Nepean, Canada)	X	X	X				Clinical and Laboratory Standards Institute, PerformanceStandardsfor Antimicrobial Susceptibility Testing: Twenty-Third Informational Supplement M100-S23. Wayne, PA, USA, 2013. European Committee on Antimicrobial Suceptibility Testing, Breakpoint Tables for Interpretation of MICs and Zone Diameters. Version 3.0, 2013. http://www.eucast.org.	>2	<0.016 - 0.75	>2	0.032 - 1	≥32	32													NR	0.19 - 6
75	R-FLI-63	2019	Rainha, K	Characterization of Clostridioides difficile ribotypes in domestic dogs in Rio de Janeiro, Brazil.	CROSS SECTIONAL	Brazil	Latin America	Canine	PETS	Dogs (diarrheic ) and post-treatment dogs (with antimicrobials)	5	ETEST	BBKHA	1 McF	48H/37C ANAEROBIC/Blood: 5% desfibrinated sheep blood	E-test (bioMérieux) Barbut, F., Mastrantonio, P., Delmee, M., Brazier, J., Kuijper, E., & Poxton, I. European Study Group on Clostridium d (2007) Prospective study of Clostridium difficile infections in Europe with phenotypic and genotypic characterisation of the isolates. Clin Microbiol Infect, 13(11), 1048-1057.	X		X				CLSI, in: Performance Standarts for Antimicrobial Susceptibility Testinf, 27th ed., Clinical and Laboratory Standards Institute, Wayne, PA, 2017. CLSI supplement M100 European Committee on Antimicrobial Susceptibility Testing, Clinical Breakpoint Table, European Committee on Antimicrobial Susceptibility Testing, London, United Kingdom, 2011. Available from: URL, version 1.3 http://www.eucast.org/…	≥8	0.032 - 8	≥8	0.125 - 8															≥8	0.38 - ≥256
76	R-FLI-83	2019	Agnoletti, F	Survey, characterization and antimicrobial susceptibility of Clostridium difficile from marine bivalve shellfish of North Adriatic Sea.	CROSS SECTIONAL	Italy	Europe	Marine molluscs	WILDLIFE/SEALIFE	Shellfish (mussels and clams)	113	ETEST	BBKHA	NR/N0	48H/37C ANAEROBIC/Blood: 5% desfibrinated sheep blood	E-test (bioMérieux, Marcy l'Etoile, France)	X	X					ECOFF (EUCAST, http://www.eucast.org).	>2	0.125 - 1.5	>2	0.38 - 3					>4	0.5 - ≥32									>16	2 - ≥256
77	R-FLI-161	2019	Pantuzza Ramos, C	Identification and Characterization of Escherichia coli, Salmonella Spp., Clostridium perfringens, and C. difficile Isolates from Reptiles in Brazil.	CROSS SECTIONAL RETROSPECTIVE	Brazil	Latin America	Reptiles	PETS	Lizards, chelonians, and snakes	2	ETEST	BBKHA	1.0 McF	48H/37C ANAEROBIC/Blood: 5% lysed blood	M.I.C. Evaluator_x0002_ (M.I.C.E._x0002_) strips (Oxoid, USA).	X		X				Clinical and Laboratory Standards Institute [CLSI], “Performance Standards for Antimicrobial Susceptibility Testing,” M100-S25 Twenty-Fifth Informational Supplement. 35: 3., 2015. The European Committee on Antimicrobial Susceptibility Testins [EUCAST], “Breakpoint Tables for Interpretation of MICs and ZoneDiameters,” http://www.eucast.org,Version 9.0, 2019.	≥32	<32	>2	<2															≥8	≥8
78	R-FLI-174	2019	Wei, Y	Prevalence, genotype and antimicrobial resistance of Clostridium difficile isolates from healthy pets in Eastern China.	CROSS SECTIONAL	China	Asia	Canine, Feline	PETS	Dogs and cats (non-diarrheic and apparently healthy)	3	AGAR DILUTION	NR/N0	NR/N0	NR/N0	CLSI: Methods for Antimicrobial Susceptibility Testing of Anaerobic Bacteria; Approved Standard-8th Edition. 2012(M11-A8).	X		X				CLSI: Performance standards for antimicrobial susceptibility testing-27th Edition. 2017(M100). European Committee on Antimicrobial Susceptibility Testing was used (http://www.eucast.org).	≥32	< 0.5 - 0.5	≥2	<0.5 - >8					≥8	<2									≥8	>32
79	R-FLI-179	2019	Zhang, LJ	The first isolation of Clostridium difficile RT078/ST11 from pigs in China.	CROSS SECTIONAL	China	Asia	Mixed species or sources	PRODUCTION ANIMALS	Pigs (31 piglets and sows), chicken and, duck	44	AGAR DILUTION	NR/N0	NR/N0	NR/N0	CLSI. Methods for antimicrobial susceptibility testing of anaerobic bacteria; approved standard-eighth edition.Clinical and Laboratory Standards Institute. 2012.	X		X		X		CLSI. Methods for antimicrobial susceptibility testing of anaerobic bacteria; approved standard-eighth edition.Clinical and Laboratory Standards Institute. 2012. EUCAST. European Committee on Antimicrobial Susceptibility Testing. 2018. Huang H, Wu S, Wang M, Zhang Y, Fang H, Palmgren AC, et al. Clostridium difficile infections in a Shanghai hospital: antimicrobial resistance, toxin profiles and r…	≥2	0.03 - 0.25	≥4	0.03 - 1	≥8	<0.015 - 64			≥4	0.125 - 32									≥8	0.015 - >256
80	R-FLI-144	2019	Rivas, L	Isolation and characterization of Clostridium difficile from a small survey of wastewater, food and animals in New Zealand.	CROSS SECTIONAL	New Zealand	Oceania	Mixed species or sources	ANIMAL RELATED PRODUCT OR SOURCE	Animal faeces, wastewater and foods	12	ETEST+AGAR DILUTION	BBKHA	0.5 and 1.0 McF	48H/35C ANAEROBIC/Blood: 5% laked sheep blood	CLSI, 2012 ETEST, Liofilchem, Italy	X		X				Clinical and Laboratory Standards Institute (2012) Methods for Antimicrobial Susceptibility Testing for Anaerobic Bacteria. Approved standard M11–A8. 8th edn. Wayne, PA: Clinical and Laboratory Standards Institute. EUCAST (2018) Clinical Breakpoint Tables for Interpretation of MICs and Zone Diameters ed. 4.0. V.	≥32	0.12 - 0.25	>2	1					≥8	1.5 - 6									≥8	0.12 - 8
81	R-FLI-64	2020	Barbanti, F	Microbiological characteristics of human and animal isolates of Clostridioides difficile in Italy: Results of the Istituto Superiore di Sanita in the years 2006-2016.	CROSS SECTIONAL RETROSPECTIVE	Italy	Europe	Mixed species or sources	MIXED SOURCES	Pigs, molluscs, dogs, rabbits, horses, cattle, hares, cats, sheep, and reptiles	125	AGAR DILUTION	BBKHA	NR/N0	NR/N0		X		X	X			CLSI, M100-S24: Performance Standards for Antimicrobial Susceptibility Testing, Twenty-Fifth Informational Supplement, 2014. EUCAST, The European Committee on Antimicrobial Susceptibility Testing. Breakpoint Tables for Interpretation of MICs and Zone Diameters, 2015. Version 9.0, http://www.eucast.org.	>2	0.125 - 32	>2	0.25 - 2					≥8	0.25 - 32									≥8	1 - > 256
82	R-FLI-65	2020	Silveira, R	Isolation of Clostridium perfringens and Clostridioides difficile in diarrheic and nondiarrheic cats.	CROSS SECTIONAL	Brazil	Latin America	Feline	PETS	Cats (diarrheic and non-diarrheic)	6	ETEST	BBKHA	1.0 McF	37C ANAEROBIC/Blood: Lysed blood	MIC Evaluator™ strips (Oxoid, USA).	X		X				CLSI, M100-S25: Performance Standards for Antimicrobial Susceptibility Testing, Twenty-Fifth Informational Supplement, 2015. EUCAST, The European Committee on Antimicrobial Susceptibility Testing. Breakpoint Tables for Interpretation of MICs and Zone Diameters, 2019. Version 9.0, http://www.eucast.org. T. Pirs, J. Avbersek, I. Zdovc, B. Krt, et al., Antimicrobial susceptibility of animal and huma…	≥2	<2	≥2	<2	≥4	≥4													≥8	≥8
83	R-FLI-67	2020	Thanissery, R	Clostridioides difficile carriage in animals and the associated changes in the host fecal microbiota.	CROSS SECTIONAL RETROSPECTIVE	United States of America (the)	North America	Mixed species or sources	MIXED SOURCES	Dogs, cats, horses, ovines	39	ETEST	BBKHA	0.5 McF	24H/37C ANAEROBIC/Blood: NR	Manufacturer's Manual (ETEST) Biomerieux			X	X			CLSI, Methods for Antimicrobial Susceptibility Testing of Anaerobic Bacteria; Approved Standard, M11-A8, eighth ed., Clinical and laboratory Standards Institute, CLSI Wayne, PA, 2012.	≥32	0.38 - >256	≥32	0.38 - 1	≥8	6 - >32	≥8	5 - >32											≥8	2 - >256
84	R-FLI-173	2020	Zhang, WZ	The molecular characters and antibiotic resistance of Clostridioides difficile from economic animals in China.	CROSS SECTIONAL RETROSPECTIVE	China	Asia	Mixed species or sources	PRODUCTION ANIMALS	Sheeps, cows, pigs, and chicken	55	ETEST	BBKHA	NR/N0	NR/N0	Manufacturer's Manual (ETEST) Biomerieux & Liofilchem	X		X				European Committee on Antimicrobial Susceptibility Testing (EUCAST) (http://www.eucast.org) and the Clinical and Laboratory Standards Institute (CLSI) M11-A8 and M100-S28	≥32	NR	≥4	NR	≥8	NR	≥8	NR	≥8	NR									≥8	NR
85	R-FLI-69	2021	Bjoersdorff, OG	Dogs are carriers of Clostridioides difficile lineages associated with human community-acquired infections.	CROSS SECTIONAL	Denmark	Europe	Canine	PETS	Dogs	11	ETEST	BBKHA	1.0 McF	48H/37C ANAEROBIC/Blood: 5% sheep blood	NR	X						Etest: Epidemiological cutoff values (ECOFFs) available on EUCAST.org were used for interpretation of MIC data.	>2	NR	>2	NR					>4	NR									>16	< 16 - > 256
86	R-FLI-200	2021	Blasi, F	Clostridioides difficile in Calves in Central Italy: Prevalence, Molecular Typing, Antimicrobial Susceptibility and Association with Antibiotic Administration.	CROSS SECTIONAL	Italy	Europe	Bovine	PRODUCTION ANIMALS	Dairy and beef cattle pooled faeces + samples were taken from boots of workers as animal-related source	17	ETEST	BBKHA	1.0 McF	48H/37C ANAEROBIC/Blood: NR/N0	Manufacturer's Manual (ETEST) Liofilchem, Teramo, Italy	X		X				Etest: Clinical and Laboratory Standards Institute. Performance Standards for Antimicrobial Susceptibility Testing, 30th ed.; CLSI Supplement M100; CLSI: Annapolis Junction, MD, USA, 2020. The European Committee on Antimicrobial Susceptibility. Clinical Breakpoints—Bacteria (Version 11.0); EUCAST: Växjö, Sweeden, 2021. Erythromycin: Epidemiological cutoff, and the isolates were classified as wild…	≥32	0.25 - 1	>2	0.25 - 3					≥8	0.38 - 32									≥8	1.5 - 256			NR	1 - 48
87	R-FLI-207	2021	Attia, A	Retail chicken meats as potential sources of Clostridioides difficile in Al-Jouf, Saudi Arabia.	CROSS SECTIONAL	Saudi Arabia	Middle East	Meat	ANIMAL RELATED PRODUCT OR SOURCE	Chicken meat	11	ETEST	BBA	NR/N0	72H/37C ANAEROBIC/Blood: 5% Sheep blood	Manufacturer's Manual (ETEST) Biomerieux	X		X				Etest: Clinical and Laboratory Standards Institute (CLSI) (2019) Performance standards for antimicrobial susceptibility testing, 29th informational supplement. CLSI document M100-S29 (ISBN 978-1-68440-033-1). European Committee on Antimicrobial Susceptibility Testing (EUCAST) (2019) Breakpoint tables for interpretation of MICs and zone diameters. Version 9.0, valid from 2019-01-01. Available: htt…	≥32	0.015 - 16	>2	0.25 - 1					≥8	0.25 - 8									≥8	0.25 - 4
88	R-FLI-208	2021	Taha, A	Raw Animal Meats as Potential Sources of Clostridium difficile in Al-Jouf, Saudi Arabia.	CROSS SECTIONAL	Saudi Arabia	Middle East	Meat	ANIMAL RELATED PRODUCT OR SOURCE	Meat from camels, beef, sheep and goat	15	ETEST	BBA	NR/N0	72H/37C ANAEROBIC/Blood: 5% Sheep blood	Manufacturer's Manual (ETEST) Biomerieux	X		X				Etest: Clinical and Laboratory Standards Institute [CLSI]. 2019. Performance standards for antimicrobial susceptibility testing. 29th ed. CLSI, Wayne, PA, USA Available from: https://clsi.org/standards/. Accessed at May 27, 2019. European Committee on Antimicrobial Susceptibility Testing [EUCAST]. 2019. Breakpoint tables for interpretation of MICs and zone diameters. Version 9.0. Available from: …	≥32	0.030 - 8	>2	0.25 - 2					≥8	0.25 - 8									≥8	0.25 - 4
89	R-FLI-209	2021	Heise	Prevalence and phylogenetic relationship of Clostridioides difficile strains in fresh poultry meat samples processed in different cutting plants.	CROSS SECTIONAL	Germany	Europe	Meat	ANIMAL RELATED PRODUCT OR SOURCE	Poultry meat	51	AGAR DILUTION	NR/N0	1.5 McF	NR/N0	Hecht, D.W., Citron, D.M., Dzink-Fox, J., Gregory, W.W., Jacobus, N.V., Jenkins, S.G., Rosenblatt, J.E., Svhuetz, A.N., Wexler, H., 2012. Methods for antimicrobial susceptibility testing of anaerobic bacteria; approved standard – eighth edition. CLSI document M11-A8. Clin. Lab. Stand. Inst. 32, 1–38.	X						ADT: Epidemiological cut-off values (ECOFFs) according to EUCAST (www.mic.eucast.org; accessed July 9, 2020); a microorganisms is interpreted as nonwild type phenotype if MIC value > ECOFF value.	>2	0.125 - 0.5	>2	0.5 - 2					>4	1 - 2									>16	2 - >32
90	R-FLI-210	2021	Diniz, A	Clostridioides (Clostridium) difficile-associated diarrhea in equine in Minas Gerais, Brazil: clinical and microbiological characterization of six cases.	CROSS SECTIONAL RETROSPECTIVE	Brazil	Latin America	Equine	PRODUCTION ANIMALS	Foals and horses with CDI	6	ETEST	NR	NR	NR	NR	X		X				Etest: CLSI. M100 Performance Standards for Antimicrobial Susceptibility Testing. 2017. Available from: <http://www.emeraldinsight.com/doi/10.1108/08876049410065598>. Accessed: Jun. 20, 2020. EUCAST. The European Committee on Antimicrobial Susceptibility Testing. Breakpoint tables for interpretation of MICs and zone diameters. Version 9.0.	≥32	NR	> 2	NR					≥ 8	NR									≥ 8	NR
[truncated: 91 more columns]

## Sheet: Table S2
ANTIMICROBIAL AGENT CLASS	ANTIMICROBIAL AGENT NAME	# ARTICLES	BREAKPOINTS REPORTED	ASIA	EUROPE	NORTH AMERICA	LATIN AMERICA	OCEANIA	MIDDLE EAST	MIN	MAX	MIC RANGE
Aminoglycosides	GENTAMICIN	4	≥ 16	NR	8 - > 16	NR	NR	16 - 64	NR	8	64	8 - 64
Aminoglycosides	STREPTOMYCIN	2	≥ 1000	NR	≤ 1000 - > 1000	NR	NR	NR	NR	≤ 1000	> 1000	≤ 1000 - > 1000
Aminoglycosides	SPECTINOMYCIN	2	NR	NR	NR	NR	NR	32 - 128	NR	32	128	32 - 128
Aminoglycosides	TOBRAMYCIN	2	NR	NR	NR	NR	NR	16 - 128	NR	16	128	16 - 128
Aminopenicillins with bl-inhibitors	AMOXICILLIN/CLAVULANIC ACID	15	≥ 16/8; ≥ 16; ≤ 4/2	0.125 - 128	0.023 - ≥ 16/8	0.64 - 16	< 16/8	0.12 - 0.5	NR	0.023	128	0.023 - 128
Aminopenicillins with bl-inhibitors	AMPICILLIN/SULBACTAM	2	≥ 32/16	NR	1/0.5 - 8/4	NR	NR	NR	NR	1/0.5	8/4	1/0.5 - 8/4
Amphenicols	CHLORAMPHENICOL	11	≥ 32; ≤ 8	0.06 - 32	0.094 - 32	0.5 - ≥ 32	< 32	NR	NR	0.06	≥ 32	0.06 - ≥ 32
Amphenicols	FLORFENICOL	2	≥ 32	NR	NR	NR	1 - ≤ 8	NR	NR	1	≤ 8	1 - ≤ 8
Ansamycins (Piperazines, Antimycobacterials)	RIFAXIMIN	2	≥ 32	NR	NR	NR	NR	0.001 - 0.015	NR	0.001	0.015	0.001 - 0.015
Ansamycins (Piperazines, Antimycobacterials)	RIFAMPICIN	22	≥ 4; > 4; > 0.004; ≥ 0.004; ≤ 0.25; ≥ 32	NR	< 0.00195 - > 256	≤ 0.002 - ≥128	< 0.004	NR	NR	< 0.00195	> 256	< 0.00195 - > 256
Carbanepems	ERTAPENEM	5	≥ 16	NR	1 - 512	NR	NR	NR	NR	1	512	1 - 512
Carbanepems	IMIPENEM	10	≥ 16; ≥ 32; ≤ 4	0.06 - 64	≤ 4 - ≥ 32	<16 - ≥16	NR	NR	NR	0.06	64	0.06 - 64
Carbanepems	MEROPENEM	10	≥ 16	0.03 - 2	0.064 - ≥ 32	NR	NR	0.25 - 2	NR	0.03	≥ 32	0.03 - ≥ 32
Cephalosporins II	CEFOTETAN	2	≥ 64	NR	≤ 16	NR	NR	NR	NR	≤ 16	≤ 16	≤ 16 - ≤ 16
Cephalosporins II	CEFOXITIN	7	≥ 64; ≤ 16	16 - > 256	> 32	<64 - ≥ 64	NR	NR	NR	16	> 256	16 - > 256
Cephalosporins II	CEFUROXIME	1	NR	NR	≥ 256	NR	NR	NR	NR	≥ 256	≥ 256	≥ 256
Cephalosporins III	CEFOTAXIME	4	≥ 64; 64; ≥ 32	0.03 - > 512	≤ 16 - ≥ 64	> 32	> 32	NR	NR	0.03	> 512	0.03 - > 512
Cephalosporins III	CEFTIOFUR	2	NR	0.015 - > 512	NR	≥ 256	NR	NR	NR	0.015	> 512	0.015 - > 512
Cephalosporins III	CEFTRIAXONE	7	NR; ≥ 64	2 - > 256	8 - 512	NR	NR	8 - 32	NR	2	512	2 - 512
Glycopeptides	TEICOPLANIN	7	> 2	NR	0.023 - 0.5	NR	NR	NR	NR	0.023	0.5	0.023 - 0.5
Glycopeptides	VANCOMYCIN	61	NR; ≤ 1; ≤ 2; > 2; ≥ 2; ≤ 4; > 4; ≥ 4; ≥ 8; ≥ 16; ≥ 32	0.016 - > 8	0.047 - 3	0.032 - 16	0.125 - 8	0.25 - 2	0.25 - 2	0.016	16	0.016 - 16
Glycylcyclines	TIGECYCLINE	12	> 0.125; ≤ 2; > 4; ≥ 4; ≥ 8	NR	< 0.016 - 0.125	0.016 - < 8	NR	NR	NR	< 0.016	< 8	< 0.016 - < 8
Lincosamides (Bs)	CLINDAMYCIN	54	NR; ≤ 2; > 4; ≥ 4; > 8; ≥ 8; > 16	0.015 - > 256	< 0.016 - 512	0.125 - > 256	0.38 - ≥ 256	0.12 - > 32	0.25 - 4	< 0.016	512	< 0.016 - 512
Lipopeptides	DAPTOMYCIN	8	> 4	NR	0.032 - 16	NR	NR	NR	NR	0.032	16	0.032 - 16
Macrolides (Bs)	CLARITHROMYCIN	3	NR; ≥ 8	NR	< 0.016 - ≥ 256	NR	NR	NR	NR	< 0.016	≥ 256	< 0.016 - ≥ 256
Macrolides (Bs)	ERYTHROMYCIN	41	> 2; ≥ 2; > 4; ≥ 4; ≥ 2; > 8; ≥ 8; ≥ 128	0.5 - > 512	< 0.016 - > 512	0.032 - ≥256	0.25 - >256	0.12 - > 256	NR	< 0.016	> 512	< 0.016 - > 512
Macrolides (Bs)	TILMICOSIN	1	NR	NR	NR	0.125 - 256	NR	NR	NR	0.125	256	0.125 - 256
Macrolides (Bs)	TYLOSIN	3	NR; ≥ 8	NR	NR	0.125 - 128	0.25 - >256	NR	NR	0.125	> 256	0.125 - > 256
Nitrofurans	NITROFURANTOIN	2	NR; ≥ 128	NR	≤ 32	NR	NR	NR	NR	≤ 32	≤ 32	≤ 32 - ≤ 32
Nitroimidazoles	METRONIDAZOLE	61	NR; > 2; ≥ 2; > 4; > 8; ≤ 8; ≥ 16; ≥ 32	0.03 - 8	< 0.016 - ≥ 256	< 0.016 - ≥ 256	0.032 - 8	0.12 - 1	0.15 - 16	< 0.016	≥ 256	< 0.016 - ≥ 256
Oxazolidinones (Bs)	LINEZOLID	15	NR; ≤ 2; > 2; > 4; ≥ 4; ≥ 8	NR	< 0.016 - 48	0.25 - ≥ 256	< 4	NR	NR	< 0.016	≥ 256	< 0.016 - ≥ 256
Penicillins	AMOXICILLIN	8	≥ 2; ≥ 16	NR	< 0.016 - 32	NR	<8	NR	NR	< 0.016	32	< 0.016 - 32
Penicillins	AMPICILLIN	13	≤ 0.5; ≥ 1; ≥ 2; 8; ≥ 32	0.25 - 8	0.064 - ≥ 2	0.0016 - ≥256	>1	NR	NR	0.0016	≥ 256	0.0016 - ≥ 256
Penicillins	MEZLOCILLIN	2	≥ 128	NR	≤ 4 - ≤ 32	NR	NR	NR	NR	≤ 4	≤ 32	≤ 4 - ≤ 32
Penicillins	OXACILLIN	3	NR; ≥ 4	NR	≤ 0.25 - 16	NR	NR	NR	NR	≤ 0.25	16	≤ 0.25 - 16
Penicillins	PENICILLIN	9	NR; ≥ 2	NR	0.094 - ≥256	NR	0.25 - 2	0.5 - 2	NR	0.094	≥ 256	0.094 - ≥ 256
Penicillins	PIPERACILLIN	2	≥ 128	NR	8 - ≤ 32	NR	NR	NR	NR	8	≤ 32	8 - ≤ 32
Penicillins combinations	PIPERACILLIN-TAZOBACTAM	8	≤ 32/4; ≥ 128; ≥ 128 / 2; ≥ 128 / 4	NR	1.5 - ≤ 32/4	≤ 32/4	NR	0.5 - 8	NR	0.5	≤ 32	0.5 - ≤ 32
Pleuromutilins	TIAMULIN	1	NR	NR	NR	0.125 - 256	NR	NR	NR	0.125	256	0.125 - 256
Polypeptides	BACITRACIN	3	NR; >256	NR	> 256	>256 - >1024	NR	NR	NR	> 256	> 1024	> 256 - > 1024
Quinolones/Fluroquinolones	CIPROFLOXACIN	19	≤ 2; > 4; ≥ 4; ≥ 8; ≥ 32	< 0.015 - 256	> 2 - 64	0.047 - > 32	≥ 4	NR	NR	< 0.015	256	< 0.015 - 256
Quinolones/Fluroquinolones	ENROFLOXACIN	3	≥ 4; ≥ 8	NR	4 - ≥ 32	NR	>32	NR	NR	4	≥ 32	4 - ≥ 32
Quinolones/Fluroquinolones	GATIFLOXACIN	1	NR	NR	NR	0.5 - 1	NR	NR	NR	0.5	1	0.5 - 1
Quinolones/Fluroquinolones	LEVOFLOXACIN	16	≥ 4; > 8; ≥ 8	4 - 128	1 - ≥ 32	2 - ≥ 32	> 32	NR	NR	1	128	1 - 128
Quinolones/Fluroquinolones	MOXIFLOXACIN	42	≤ 2; > 4; ≥ 4; ≥ 8	0.125 - > 32	0.094 - 64	0.25 - > 32	NR	0.5 - 6	0.25 - 8	0.094	64	0.094 - 64
Quinolones/Fluroquinolones	OFLOXACIN	1	≥ 8	NR	≥ 32	NR	NR	NR	NR	≥ 32	≥ 32	≥ 32 - ≥ 32
Quinolones/Fluroquinolones	SITAFLOXACIN	1	≥ 1; ≥ 8	0.125 - 1	NR	NR	NR	NR	NR	0.125	1	0.125 - 1
Streptogramins	VIRGINIAMYCIN	1	NR	NR	NR	0.125 - 16	NR	NR	NR	0.125	16	0.125 - 16
Streptogramins	QUINUPRISTIN/DALFOPRISTIN	2	≥ 4	NR	≤ 1	NR	NR	NR	NR	≤ 1	≤ 1	≤ 1 - ≤ 1
Tetracyclines (Bs)	DOXYCYCLINE	2	≥ 8	NR	0.023 - 12	NR	NR	NR	NR	0.023	12	0.023 - 12
Tetracyclines (Bs)	MINOCYCLINE	1	≥ 16	NR	<0.016 - 0.5	NR	NR	NR	NR	<0.016	0.5	<0.016 - 0.5
Tetracyclines (Bs)	OXYTETRACYCLIN	2	≥ 16	NR	NR	NR	0.25 - > 256	NR	NR	0.25	> 256	0.25 - > 256
Tetracyclines (Bs)	TETRACYCLINE	31	NR; >0.25; >0.125; ≤ 4; ≥ 4; ≥ 8; ≥ 16	0.015 - 128	< 0.016 - 32	0.016 - 128	24 - 64	0.06 - 32	0.015 - 8	< 0.016	128	< 0.016 - 128
Other Agents	FOSFOMYCIN	1	NR;	2 - 128	NR	NR	NR	NR	NR	2	128	2 - 128
Other Agents	FUSIDIC ACID	2	NR; > 2	NR	≤ 0.75 - 2	NR	NR	NR	NR	≤ 0.75	2	≤ 0.75 - 2
Other Agents	TRIM-SULFAMETHOXAZOLE	8	NR; ≥ 4/76; >32	NR	0.032/0.60 - > 32/608	NR	NR	16 - 64	NR	0.032	64	0.032 - 64
Other Agents	FIDAXOMICIN	4	> 1; ≥ 1; ≥ 8	0.03 - 0.25	< 0.06	NR	NR	0.004 - 0.25	NR	0.004	0.25	0.004 - 0.25

## Sheet: Literature Database
AG150-ID	STATUS	RATIONALE	AUTHOR'S	TITLE	ABSTRACT	TYPE	JOURNAL	YEAR	DOI	SOURCE
118	EXTRACTED	VALID	Jang, SS; Hansen, LM; Breher, JE; Riley, DA; Magdesian, KG; Madigan, JE; Tang, YJ; Silva, J; Hirsh, DC	Antimicrobial susceptibilities of equine isolates of Clostridium difficile and molecular characterization of metronidazole-resistant strains.		ORIGINAL RESEARCH	CLINICAL INFECTIOUS DISEASES	1997	10.1086/516235	WOS
138	EXTRACTED	VALID	Båverud V., Franklin A., Gunnarsson A., Gustafsson A., Hellander-Edman A.	Clostridium difficile associated with acute colitis in mares when their foals are treated with erythromycin and rifampicin for Rhodococcus equi pneumonia	In Sweden, mares sometimes develop acute, often fatal, colitis when their foals are treated orally with erythromycin and rifampicin for Rhodococcus (R.) equi infection. Clostridium (C.) difficile, or its cytotoxin, was demonstrated in faecal samples from 5 of 11 (45%) mares with diarrhoea. By contrast C. difficile was not found in the faecal flora of 12 healthy mares with foals treated for R. equ…	ORIGINAL RESEARCH	Equine Veterinary Journal	1998	10.1111/j.2042-3306.1998.tb04523.x	SCP
189	EXTRACTED	VALID	Magdesian, KG; Hirsh, DC; Jang, SS; Hansen, LM; Madigan, JE	Characterization of Clostridium difficile isolates from foals with diarrhea: 28 cases (1993-1997)	Objective-To determine molecular characteristics of Clostridium difficile isolates from foals with diarrhea and identify clinical abnormalities in affected foals.Design-Retrospective study.Animals-28 foals with C difficile-associated diarrhea.Procedure-Toxigenicity, molecular fingerprinting, and antibiotic susceptibility patterns were determined. Information on signalment, clinical findings, resu…	ORIGINAL RESEARCH	JOURNAL OF THE AMERICAN VETERINARY MEDICAL ASSOCIATION	2002	10.2460/javma.2002.220.67	WOS
106	EXTRACTED	VALID	Marks, SL; Kather, EJ	Antimicrobial susceptibilities of canine Clostridium difficile and Clostridium perfringens isolates to commonly utilized antimicrobial drugs	Clostridium difficile and Clostridium perfringens are anaerobic, Gram-positive bacilli that are common causes of enteritis and enterotoxemias in both domestic animals and humans. Both organisms have been associated with acute and chronic large and small bowel diarrhea, and acute hemorrhagic diarrheal syndrome in the dog. The objective of this study was to determine the in vitro antimicrobial susc…	ORIGINAL RESEARCH	VETERINARY MICROBIOLOGY	2003	10.1016/S0378-1135(03)00061-0	WOS
192	EXTRACTED	VALID	Båverud V., Gustafsson A., Franklin A., Aspán A., Gunnarsson A.	Clostridium difficile: Prevalence in horses and environment, and antimicrobial susceptibility	Reasons for performing study: Clostridium difficile has been associated with acute colitis in mature horses. Objectives: To survey C. difficile colonisation of the alimentary tract with age, occurrence of diarrhoea and history of antibiotic therapy; and to study the occurrence and survival of C. difficile in the environment and antimicrobial susceptibility of isolated strains. Methods: A total of…	ORIGINAL RESEARCH	Equine Veterinary Journal	2003	10.2746/042516403775600505	SCP
33	EXTRACTED	VALID	Post K.W., Songer J.G.	Antimicrobial susceptibility of Clostridium difficile isolated from neonatal pigs with enteritis	The minimum inhibitory concentration (MIC) of eight antimicrobial agents was determined by the agar dilution method for 80 isolates of Clostridium difficile from neonatal pigs with enteritis. MICs50 for erythromycin, tilmicosin, and tylosin were relatively low (0.25-0.50μg/mL), but MICs 90 (64 or ≥256μg/mL) suggest in vivo resistance of a proportion of isolates. Susceptibility to tetracycline var…	ORIGINAL RESEARCH	Anaerobe	2004	10.1016/j.anaerobe.2004.01.003	SCP
190	EXTRACTED	VALID	Magdesian, KG; Dujowich, M; Madigan, JE; Hansen, LM; Hirsh, DC; Jang, SS	Molecular characterization of Clostridium difficile isolates from horses in an intensive care unit and association of disease severity with strain type	Objective-To determine molecular characteristics, antimicrobial susceptibility, and toxigenicity of Clostridium difficile isolates from horses in an intensive care unit and evaluate associations among severity of clinical disease with specific strains of C difficile.Design-Prospective study.Animals-130 horses.Procedures-Feces were collected from horses admitted for acute gastrointestinal tract di…	ORIGINAL RESEARCH	JAVMA-JOURNAL OF THE AMERICAN VETERINARY MEDICAL ASSOCIATION	2006	10.2460/javma.228.5.751	WOS
194	EXTRACTED	VALID	Rodriguez-Palacios A., Stämpfli H.R., Duffield T., Peregrine A.S., Trotz-Williams L.A., Arroyo L.G., Brazier J.S., Weese J.S.	Clostridium difficile PCR ribotypes in calves, Canada	We investigated Clostridium difficile in calves and the similarity between bovine and human C. difficile PCR ribotypes by conducting a case-control study of calves from 102 dairy farms in Canada. Fecal samples from 144 calves with diarrhea and 134 control calves were cultured for C. difficile and tested with an ELISA for C. difficile toxins A and B. C. difficile was isolated from 31 of 278 calves…	ORIGINAL RESEARCH	Emerging Infectious Diseases	2006	10.3201/eid1211.051581	SCP
195	EXTRACTED	VALID	Jhung, Michael A.; Thompson, Angela D.; Killgore, George E.; Zukowski, Walter E.; Songer, Glenn; Warny, Michael; Johnson, Stuart; Gerding, Dale N.; McDonald, L. Clifford; Limbago, Brandi M.	Toxinotype V Clostridium difficile in humans and food animals	Clostridium difficile is a recognized pathogen in neonatal pigs and may contribute to enteritis in calves. Toxinotype V strains have been rare causes of human C. difficile-associated disease (CDAD). We examined toxinotype V in human disease, the genetic relationship of animal and human toxinotype V strains, and in vitro toxin production of these strains. From 2001 through 2006, 8 (1.3%) of 620 pa…	ORIGINAL RESEARCH	EMERGING INFECTIOUS DISEASES	2008	10.3201/eid1407.071641	WOS
28	EXTRACTED	VALID	Indra, Alexander; Lassnig, Heimo; Baliko, Nina; Much, Peter; Fiedler, Anita; Huhulescu, Steliana; Allerberger, Franz	Clostridium difficile: a new zoonotic agent?	Clostridium difficile is mainly considered a nosocomial pathogen associated with diarrhea and pseudomembranous colitis in hospitalized patients. Austrian hospitals reported 2761 cases of C. difficile infection (including 277 lethal outcomes) in 2007, compared with 777 cases (including 54 lethal outcomes) in 2003. The occurrence of community-acquired C. difficile infection is also increasingly rep…	ORIGINAL RESEARCH	WIENER KLINISCHE WOCHENSCHRIFT	2009	10.1007/s00508-008-1127-x	WOS
36	EXTRACTED	VALID	Norman, K. N.; Harvey, R. B.; Scott, H. M.; Hume, M. E.; Andrews, K.; Brawley, A. D.	Varied prevalence of Clostridium difficile in an integrated swine operation	The objectives of this study were to compare the prevalence of Clostridium difficile (Cd) among different age and production groups of swine in a vertically integrated swine operation in Texas in 2006 and to compare our isolates to other animal and human isolates. Results are based on 131 Cd isolates from 1008 swine fecal samples and pork trim samples (overall prevalence of 13%). The prevalence (…	ORIGINAL RESEARCH	ANAEROBE	2009	10.1016/j.anaerobe.2009.09.006	WOS
133	EXTRACTED	VALID	Debast, Sylvia B.; van Leengoed, Leo A. M. G.; Goorhuis, Abraham; Harmanus, Celine; Kuijper, Ed J.; Bergwerff, Aldert A.	Clostridium difficile PCR ribotype 078 toxinotype V found in diarrhoeal pigs identical to isolates from affected humans	In diseased piglets from two Dutch pig-breeding farms with neonatal diarrhoea for more than a year, culture and PCR analyses identified the involved microorganism as Clostridium difficile PCR ribotype 078 harbouring toxin A (tcdA) and B (tcdB), and binary toxin genes. Isolated strains showed a 39 bp deletion in the tcdC gene and they were ermB gene-negative. A number of 11 porcine and 21 human is…	ORIGINAL RESEARCH	ENVIRONMENTAL MICROBIOLOGY	2009	10.1111/j.1462-2920.2008.01790.x	WOS
157	EXTRACTED	VALID	Bakker D, Corver J, Harmanus C, Goorhuis A, Keessen EC, Fawley WN, Wilcox MH, Kuijper EJ.	Relatedness of human and animal Clostridium difficile PCR ribotype 078 isolates determined on the basis of multilocus variable-number tandem-repeat analysis and tetracycline resistance		ORIGINAL RESEARCH	J Clin Microbiol	2010	10.1128/JCM.01171-10	PBM
188	EXTRACTED	VALID	Thakur, Siddhartha; Putnam, Michelle; Fry, Pamela R.; Abley, Melanie; Gebreyes, Wondwossen A.	Prevalence of antimicrobial resistance and association with toxin genes in Clostridium difficile in commercial swine	Objective-To estimate prevalence and determine association between antimicrobial resistance and toxin gene profile of Clostridium difficile in commercial pigs at the preharvest food-safety level.Animals-68 sows and 251 young pigs from 5 farms in North Carolina and 3 in Ohio.Procedures-Fecal samples were collected from sows (8/farm) and matched young pigs (32/farm) at farrowing and again at the nu…	ORIGINAL RESEARCH	AMERICAN JOURNAL OF VETERINARY RESEARCH	2010	10.2460/ajvr.71.10.1189	WOS
96	EXTRACTED	VALID	Costa M.C., Stämpfli H.R., Arroyo L.G., Pearl D.L., Weese J.S.	Epidemiology of Clostridium difficile on a veal farm: Prevalence, molecular characterization and tetracycline resistance	Concern has been raised about the potential for Clostridium difficile to be a bovine and foodborne pathogen, yet limited study has been performed in cattle, and none in veal calves. This study evaluated the epidemiology and microbiology of C. difficile on one veal farm. Rectal swabs were obtained from calves within 48. h of arrival and at one, 17 and 21 weeks later. Selective culture for C. diffi…	ORIGINAL RESEARCH	Veterinary Microbiology	2011	10.1016/j.vetmic.2011.05.014	SCP
121	EXTRACTED	VALID	Harvey, Roger B.; Norman, Keri N.; Andrews, Kathleen; Hume, Michael E.; Scanlan, Charles M.; Callaway, Todd R.; Anderson, Robin C.; Nisbet, David J.	Clostridium difficile in Poultry and Poultry Meat	The incidence and severity of disease associated with toxigenic Clostridium difficile have increased in hospitals in North America from the emergence of newer, more virulent strains. Toxigenic C. difficile has been isolated from food animals and retail meat with potential implications of transfer to human beings. The objective of the present study was to determine the prevalence of toxigenic C. d…	ORIGINAL RESEARCH	FOODBORNE PATHOGENS AND DISEASE	2011	10.1089/fpd.2011.0936	WOS
202	EXTRACTED	VALID	Rodriguez-Palacios, Alexander; Koohmaraie, Mohammad; LeJeune, Jeffrey T.	Prevalence, Enumeration, and Antimicrobial Agent Resistance of Clostridium difficile in Cattle at Harvest in the United States	To assess the potential for food contamination with Clostridium difficile from food animals, we conducted a cross-sectional fecal prevalence study in 944 randomly selected cattle harvested at seven commercial meat processing plants, representing four distant regions (median distance of 1,500 km) of the United States. In all, 944 animals were sampled in the summer of 2008. C. difficile was isolate…	ORIGINAL RESEARCH	JOURNAL OF FOOD PROTECTION	2011	10.4315/0362-028X.JFP-11-141	WOS
206	EXTRACTED	VALID	Thakur S., Sandfoss M., Kennedy-Stoskopf S., Deperno C.S.	Detection of Clostridium difficile and Salmonella in feral swine population in North Carolina	We sampled 161 feral pigs in eastern North Carolina, USA, to determine the prevalence and antimicrobial resistance profile of Clostridium difficile and Salmonella. Seven (4.4%) and eight (5.0%) pigs tested positive for C. difficile and Salmonella, respectively, highlighting the importance of determining the epidemiology of these pathogens in feral pigs. © Wildlife Disease Association 2011.	ORIGINAL RESEARCH	Journal of Wildlife Diseases	2011	10.7589/0090-3558-47.3.774	SCP
97	EXTRACTED	VALID	Susick E.K., Putnam M., Bermudez D.M., Thakur S.	Longitudinal study comparing the dynamics of Clostridium difficile in conventional and antimicrobial free pigs at farm and slaughter	Clostridium difficile is the leading cause of nosocomial diarrhea in humans and a major cause of enteritis in neonatal piglets, foals and calves. The aim of this longitudinal study was to determine and compare the prevalence, antimicrobial susceptibility, and toxinotype profiles of C. difficile isolated from pigs and their environment in the indoor conventional and outdoor antimicrobial free (ABF…	ORIGINAL RESEARCH	Veterinary Microbiology	2012	10.1016/j.vetmic.2011.12.017	SCP
151	EXTRACTED	VALID	Zidaric, Valerija; Pardon, Bart; dos Vultos, Tiago; Deprez, Piet; Brouwer, Michael Sebastiaan Maria; Roberts, Adam P.; Henriques, Adriano O.; Rupnik, Maja	Different Antibiotic Resistance and Sporulation Properties within Multiclonal Clostridium difficile PCR Ribotypes 078, 126, and 033 in a Single Calf Farm	Clostridium difficile strains were sampled periodically from 50 animals at a single veal calf farm over a period of 6 months. At arrival, 10% of animals were C. difficile positive, and the peak incidence was determined to occur at the age of 18 days (16%). The prevalence then decreased, and at slaughter, C. difficile could not be isolated. Six different PCR ribotypes were detected, and strains wi…	ORIGINAL RESEARCH	APPLIED AND ENVIRONMENTAL MICROBIOLOGY	2012	10.1128/AEM.02185-12	WOS
158	EXTRACTED	VALID	Fry P., Thakur S., Abley M., Gebreyes W.A.	Antimicrobial resistance, toxinotype, and genotypic profiling of Clostridium difficile isolates of swine origin	The occurrence of Clostridium difficile infections in patients that do not fulfill the classical risk factors prompted us to investigate new risk factors of disease. The goal of this study was to characterize strains and associated antimicrobial resistance determinants of C. difficile isolated from swine raised in Ohio and North Carolina. Genotypic approaches used include PCR detection, toxinotyp…	ORIGINAL RESEARCH	Journal of Clinical Microbiology	2012	10.1128/JCM.06581-11	SCP
165	EXTRACTED	VALID	Janezic, Sandra; Ocepek, Matjaz; Zidaric, Valerija; Rupnik, Maja	Clostridium difficile genotypes other than ribotype 078 that are prevalent among human, animal and environmental isolates	Background: Characterising the overlap of C. difficile genotypes in different reservoirs can improve our understanding of possible transmission routes of this pathogen. Most of the studies have focused on a comparison of the PCR ribotype 078 isolated from humans and animals. Here we describe for the first time a comparison of C. difficile genotypes isolated during longer time intervals from diffe…	ORIGINAL RESEARCH	BMC MICROBIOLOGY	2012	10.1186/1471-2180-12-48	WOS
19	EXTRACTED	VALID	Sthitmatee, Nattawooti; Warinrak, Thanya; Wongkalasin, Waroot	Susceptibility of Clostridium difficile Isolated from Healthy Captive Asian Elephants to Metronidazole and Vancomycin	Susceptibility to metronidazole and vancomycin, drugs of choice for Clostridium difficile infection, of 15 C. difficile isolates from 6 healthy Asian elephants was determined. All of the isolates belonged to only 1 ribotype pattern and carried both toxin A and B genes. The Minimal inhibitory concentration range of metronidazole and vancomycin, drugs of choice for treatment of C. difficile infecti…	ORIGINAL RESEARCH	THAI JOURNAL OF VETERINARY MEDICINE	2013		WOS
42	EXTRACTED	VALID	Pelaez, Teresa; Alcala, Luis; Blanco, Jose L.; Alvarez-Perez, Sergio; Marin, Mercedes; Martin-Lopez, Adoracion; Catalan, Pilar; Reigadas, Elena; Garcia, Marta E.; Bouza, Emilio	Characterization of swine isolates of Clostridium difficile in Spain: A potential source of epidemic multidrug resistant strains?	Clostridium difficile is an emerging pathogen for humans and animals and there is concern about the possibility that livestock might serve as a reservoir of epidemic strains. In Spain, ribotype 078 is one of the most prevalent in human episodes of C difficile infection, but the distribution of this and other ribotypes in animals is yet unknown. We present the first report on the ribotype distribu…	ORIGINAL RESEARCH	ANAEROBE	2013	10.1016/j.anaerobe.2013.05.009	WOS
89	EXTRACTED	VALID	Alvarez-Perez, Sergio; Blanco, Jose L.; Pelaez, Teresa; Astorga, Rafael J.; Harmanus, Celine; Kuijper, Ed; Garcia, Marta E.	High prevalence of the epidemic Clostridium difficile PCR ribotype 078 in Iberian free-range pigs	Previous studies in intensively raised piglets have detected a high prevalence of the epidemic Clostridium difficile PCR ribotype 078. In this article we present a longitudinal survey of C. difficile colonisation in a population of Iberian pigs reared under a free-range system. A total of 160 faecal samples from 20 piglets belonging to different litters were obtained by weekly sampling. C diffici…	ORIGINAL RESEARCH	RESEARCH IN VETERINARY SCIENCE	2013	10.1016/j.rvsc.2013.06.021	WOS
127	EXTRACTED	VALID	Pirs, Tina; Avbersek, Jana; Zdovc, Irena; Krt, Brane; Andlovic, Alenka; Lejko-Zupanc, Tatjana; Rupnik, Maja; Ocepek, Matjaz	Antimicrobial susceptibility of animal and human isolates of Clostridium difficile by broth microdilution	A total of 188 human (n=92) and animal (n=96) isolates of Clostridium difficile of different PCR ribotypes were screened for susceptibility to 30 antimicrobials using broth microdilution. When comparing the prevalence of antimicrobial resistance, the isolates of animal origin were significantly more often resistant to oxacillin, gentamicin and trimethoprim/sulfamethoxazole (P<0.01). The most sign…	ORIGINAL RESEARCH	JOURNAL OF MEDICAL MICROBIOLOGY	2013	10.1099/jmm.0.058875-0	WOS
131	EXTRACTED	VALID	Silva, R. O. S.; Ribeiro, M. G.; Palhares, M. S.; Borges, A. S.; Maranhao, R. P. A.; Silva, M. X.; Lucas, T. M.; Olivo, G.; Lobato, F. C. F.	Detection of A/B toxin and isolation of Clostridium difficile and Clostridium perfringens from foals	Reasons for performing the studyToxin detection and screening could contribute to knowledge of the transmission patterns, risk factors and epidemiology of Clostridium difficile and Clostridiumperfringens.ObjectiveTo isolate C.difficile and C.perfringens and to detect A/B toxins in faecal samples from diarrhoeic and nondiarrhoeic foals.Study designCross-sectional observational study.MethodsA total…	ORIGINAL RESEARCH	EQUINE VETERINARY JOURNAL	2013	10.1111/evj.12046	WOS
171	EXTRACTED	VALID	Wetterwik K.-J., Trowald-Wigh G., Fernström L.-L., Krovacek K.	Clostridium difficile in faeces from healthy dogs and dogs with diarrhea	BACKGROUND: This study was conducted to evaluate the faecal occurrence and characterization of Clostridium difficile in clinically healthy dogs (N = 50) and in dogs with diarrhea (N = 20) in the Stockholm-Uppsala region of Sweden.FINDINGS: Clostridium difficile was isolated from 2/50 healthy dogs and from 2/20 diarrheic dogs. Isolates from healthy dogs were negative for toxin A and B and for the …	ORIGINAL RESEARCH	Acta veterinaria Scandinavica	2013	10.1186/1751-0147-55-23	SCP
172	EXTRACTED	VALID	Keessen E.C., Hensgens M.P.M., Spigaglia P., Barbanti F., Sanders I.M.J.G., Kuijper E.J., Lipman L.J.A.	Antimicrobial susceptibility profiles of human and piglet Clostridium difficile PCR-ribotype 078	In the last decade, outbreaks of nosocomial Clostridium difficile infections (CDI) occurred worldwide. A new emerging type, PCR-ribotype 027, was the associated pathogen. Antimicrobial susceptibility profiles of this type were extensively investigated and used to partly explain its spread. In Europe, the incidence of C. difficile PCR-ribotype 078 recently increased in humans and piglets. Using re…	ORIGINAL RESEARCH	Antimicrobial Resistance and Infection Control	2013	10.1186/2047-2994-2-14	SCP
43	EXTRACTED	VALID	Avbersek, Jana; Pirs, Tina; Pate, Mateja; Rupnik, Maja; Ocepek, Matjaz	Clostridium difficile in goats and sheep in Slovenia: Characterisation of strains and evidence of age-related shedding	Diversity of Clostridium difficile in different age groups of goats (n = 109) and sheep (n = 105) was investigated. C. difficile was detected in 9.2% of goats and 5.7% of sheep. None of the adult animals were positive. Isolates belonged to four toxinotypes (0, V, XIa, XII), six PCR-ribotypes (010, 014/020, 045, 056, SLO 061, SLO 151) and six pulsotypes. PCR-ribotypes 010, 014/020,045 and 056 were…	ORIGINAL RESEARCH	ANAEROBE	2014	10.1016/j.anaerobe.2014.06.009	WOS
44	EXTRACTED	VALID	Silveira Silva, Rodrigo Otavio; D'Elia, Mirella Lauria; Tostes Teixeira, Erika Procopio; Lithg Pereira, Pedro Lucio; de Magalhaes Soares, Danielle Ferreira; Cavalcanti, Alvaro Roberto; Kocuvan, Aleksander; Rupnik, Maja; Quagliatto Santos, Andre Luiz; Oliveira Junior, Carlos Augusto; Faria Lobato, Francisco Carlos	Clostridium difficile and Clostridium perfringens from wild carnivore species in Brazil	Despite some case reports, the importance of Clostridium perfringens and Clostridium difficile for wild carnivores remains unclear. Thus, the objective of this study was to identify C perfringens and C difficile strains in stool samples from wild carnivore species in Brazil. A total of 34 stool samples were collected and subjected to C perfringens and C difficile isolation. Suggestive colonies of…	ORIGINAL RESEARCH	ANAEROBE	2014	10.1016/j.anaerobe.2014.06.012	WOS
99	EXTRACTED	VALID	Alvarez-Perez, Sergio; Blanco, Jose L.; Martinez-Nevado, Eva; Pelaez, Teresa; Harmanus, Celine; Kuijper, Ed; Garcia, Marta E.	Shedding of Clostridium difficile PCR ribotype 078 by zoo animals, and report of an unstable metronidazole-resistant isolate from a zebra foal (Equus quagga burchellii)	Clostridium difficile is an emerging and potentially zoonotic pathogen, but its prevalence in most animal species, including exhibition animals, is currently unknown. In this study we assessed the prevalence of faecal shedding of C difficile by zoo animals, and determined the ribotype, toxin profile and antimicrobial susceptibility of recovered isolates. A total of 200 samples from 40 animal spec…	ORIGINAL RESEARCH	VETERINARY MICROBIOLOGY	2014	10.1016/j.vetmic.2013.12.018	WOS
100	EXTRACTED	VALID	Rodriguez, C.; Taminiau, B.; Brevers, B.; Avesani, V.; Van Broeck, J.; Leroux, A. A.; Amory, H.; Delmee, M.; Daube, G.	Carriage and acquisition rates of Clostridium difficile in hospitalized horses, including molecular characterization, multilocus sequence typing and antimicrobial susceptibility of bacterial isolates	Clostridium difficile has been identified as a significant agent of diarrhoea and enterocolitis in both foals and adult horses. Hospitalization, antibiotic therapy or changes in diet may contribute to the development of C. difficile infection. Horses admitted to a care unit are therefore at greater risk of being colonized. The aim of this study was to investigate the carriage of C. difficile in h…	ORIGINAL RESEARCH	VETERINARY MICROBIOLOGY	2014	10.1016/j.vetmic.2014.05.013	WOS
122	EXTRACTED	VALID	Norman, Keri N.; Scott, Harvey M.; Harvey, Roger B.; Norby, Bo; Hume, Michael E.	Comparison of Antimicrobial Susceptibility Among Clostridium difficile Isolated from an Integrated Human and Swine Population in Texas	Clostridium difficile can be a major problem in hospitals because the bacterium primarily affects individuals with an altered intestinal flora; this largely occurs through prolonged antibiotic use. Proposed sources of increased community-acquired infections are food animals and retail meats. The objective of this study was to compare the antimicrobial resistance patterns of C. difficile isolated …	ORIGINAL RESEARCH	FOODBORNE PATHOGENS AND DISEASE	2014	10.1089/fpd.2013.1648	WOS
123	EXTRACTED	VALID	Varshney J.B., Very K.J., Williams J.L., Hegarty J.P., Stewart D.B., Lumadue J., Venkitanarayanan K., Jayarao B.M.	Characterization of clostridium difficile isolates from human fecal samples and retail meat from Pennsylvania	A study was conducted to determine the prevalence of Clostridium difficile and characterize C. difficile isolates from human stool and retail grocery meat samples. Human stool samples (n=317) were obtained from a clinical laboratory and meat samples (n=303) were collected from 8 retail grocery stores from October 2011 through September 2012 from Centre County of Pennsylvania and were examined for…	ORIGINAL RESEARCH	Foodborne Pathogens and Disease	2014	10.1089/fpd.2014.1790	SCP
130	EXTRACTED	VALID	Norén T., Johansson K., Unemo M.	Clostridium difficile PCR ribotype 046 is common among neonatal pigs and humans in Sweden	Clostridium difficile PCR ribotype 046 was found in 67% of neonatal piglets (45/67) sampled from three separate pig-breeding farms in Sweden. Sows from the same farms were tested and 50% were colonized in faeces and 30% were colonized on skin. An environmental source was suggested because identical PCR ribotypes were isolated from faeces as well as externally. Human C. difficile infection outbrea…	ORIGINAL RESEARCH	Clinical Microbiology and Infection	2014	10.1111/1469-0691.12296	SCP
183	EXTRACTED	VALID	Silveira Silva, Rodrigo Otavio; Oliveira Junior, Carlos Augusto; Diniz, Amanda Nadia; Alves, Guilherme Guerra; Carvalho Guedes, Roberto Mauricio; Vilela, Eduardo Garcia; Faria Lobato, Francisco Carlos	Antimicrobial susceptibility of Clostridium difficile isolated from animals and humans in Brazil	The objective of this study was to evaluate antimicrobial susceptibility in Clostridium difficile strains isolated from animals and humans in Brazil. The 54 C. difficile strains used were isolated from stool samples from piglets (n=16), dogs (n=13), humans (n=13), foals (n=8) calves (n=2), an ocelot (n=1) and a maned wolf (n=1). Antimicrobial susceptibility was determined using the serial plate a…	ORIGINAL RESEARCH	CIENCIA RURAL	2014	10.1590/S0103-84782014000500013	WOS
193	EXTRACTED	VALID	Knetsch, C. W.; Connor, T. R.; Mutreja, A.; van Dorp, S. M.; Sanders, I. M.; Browne, H. P.; Harris, D.; Lipman, L.; Keessen, E. C.; Corver, J.; Kuijper, E. J.; Lawley, T. D.	Whole genome sequencing reveals potential spread of Clostridium difficile between humans and farm animals in the Netherlands, 2002 to 2011	Farm animals are a potential reservoir for human Clostridium difficile infection (CDI), particularly PCR ribotype 078 which is frequently found in animals and humans. Here, whole genome single-nucleotide polymorphism (SNP) analysis was used to study the evolutionary relatedness of C. difficile 078 isolated from humans and animals on Dutch pig farms. All sequenced genomes were surveyed for potenti…	ORIGINAL RESEARCH	EUROSURVEILLANCE	2014	10.2807/1560-7917.ES2014.19.45.20954	WOS
197	EXTRACTED	VALID	Usui M., Nanbu Y., Oka K., Takahashi M., Inamatsu T., Asai T., Kamiya S., Tamura Y.	Genetic relatedness between Japanese and European isolates of Clostridium difficile originating from piglets and their risk associated with human health	Clostridium difficile colonization in pig intestine has been a public health concern. We analyzed C. difficile prevalence among piglets in Japan to clarify their origin and extent of the associated risk by using molecular and microbiological methods for both swine and human clinical isolates and foreign isolates. C. difficile was isolated from 120 neonatal piglet fecal samples. Toxin gene profile…	ORIGINAL RESEARCH	Frontiers in Microbiology	2014	10.3389/fmicb.2014.00513	SCP
47	EXTRACTED	VALID	Spigaglia, Patrizia; Drigo, Ilenia; Barbanti, Fabrizio; Mastrantonio, Paola; Bano, Luca; Bacchin, Cosetta; Puiatti, Cinzia; Tonon, Elena; Berto, Giacomo; Agnoletti, Fabrizio	Antibiotic resistance patterns and PCR-ribotyping of Clostridium difficile strains isolated from swine and dogs in Italy	Recent studies suggest animals, in particular farm and companion animals, as possible reservoir for Clostridium difficile human pathogenic strains. The aim of this study was to give a first characterization of C. difficile isolates from Italian swine and dogs. In total, 10 different PCR-ribotypes were identified among porcine strains and six among canine strains. The predominant type found among …	ORIGINAL RESEARCH	ANAEROBE	2014	10.1016/j.anaerobe.2014.10.003	WOS
80	EXTRACTED	VALID	Troiano, Tiziana; Harmanus, Celine; Sanders, Ingrid M. J. G.; Pasquale, Vincenzo; Dumontet, Stefano; Capuano, Federico; Romano, Vincenza; Kuijper, Ed J.	Toxigenic Clostridium difficile PCR ribotypes in edible marine bivalve molluscs in Italy	Even though food of animal sources and different foodstuffs are well known to be potentially carrier of Clostridium difficile, few data are available on the occurrence of C. difficile in seafood. This work investigated the occurrence of C. difficile in edible bivalve molluscs in southern Italy. Out of the 925 investigated samples, 3.9% contained C. difficile. Eighteen strains harboured both genes…	ORIGINAL RESEARCH	INTERNATIONAL JOURNAL OF FOOD MICROBIOLOGY	2015	10.1016/j.ijfoodmicro.2015.05.002	WOS
101	EXTRACTED	VALID	Drigo, Ilenia; Mazzolini, Elena; Bacchin, Cosetta; Tonon, Elena; Puiatti, Cinzia; Bano, Luca; Spigaglia, Patrizia; Barbanti, Fabrizio; Agnoletti, Fabrizio	Molecular characterization and antimicrobial susceptibility of Clostridium difficile isolated from rabbits raised for meat production	Clostridium difficile is an important cause of enteric disease in humans and animals. Recent studies demonstrated a genetic overlap between C. difficile isolated from animals and humans suggesting animals as possible reservoir for human pathogenic strains.This study was a preliminary investigation on the occurrence of C. difficile in rabbits raised in industrial holdings for food production and a…	ORIGINAL RESEARCH	VETERINARY MICROBIOLOGY	2015	10.1016/j.vetmic.2015.10.005	WOS
140	EXTRACTED	VALID	Alvarez-Perez, S.; Blanco, J. L.; Pelaez, T.; Lanzarot, M. P.; Harmanus, C.; Kuijper, E.; Garcia, M. E.	Faecal shedding of antimicrobial-resistant Clostridium difficile strains by dogs	OBJECTIVES: To longitudinally assess the shedding of antimicrobial resistant Clostridium difficile strains by clinically healthy dogs raised at breeding facilities. METHODS: 18 puppies from three different litters (#1, 2 and 3) were sampled weekly from parturition to day 20-55 postpartum. Faecal samples from the mothers of litters #2 and 3 were also available for analysis. Bacterial isolates were…	ORIGINAL RESEARCH	JOURNAL OF SMALL ANIMAL PRACTICE	2015	10.1111/jsap.12311	WOS
203	EXTRACTED	VALID	Cho, Ara; Byun, Jae-Won; Kim, Jong Wan; Oh, Sang-Ik; Lee, Myoung-Heon; Kim, Ha-Young	Low Prevalence of Clostridium difficile in Slaughter Pigs in Korea	Clostridium difficile is an important cause of enteric disease in humans and animals. The prevalence of C. difficile infection is increasing, and the bacterium is frequently found in meat products, suggesting the possibility of animal-to-human transmission. Therefore, food animals must be assessed for their role as reservoirs of C. difficile. In this study, C. difficile was isolated from 2 (0.3%)…	ORIGINAL RESEARCH	JOURNAL OF FOOD PROTECTION	2015	10.4315/0362-028X.JFP-14-493	WOS
50	EXTRACTED	VALID	Usui M., Suzuki K., Oka K., Miyamoto K., Takahashi M., Inamatsu T., Kamiya S., Tamura Y.	Distribution and characterization of Clostridium difficile isolated from dogs in Japan	We collected 204 nondiarrhoeic canine fecal samples and isolated 68 Clostridium difficile strains from 62 of these samples. Strains were grouped into 29 PCR ribotypes. Only 47% of the strains were toxigenic. © 2015 Elsevier Ltd.	ORIGINAL RESEARCH	Anaerobe	2016	10.1016/j.anaerobe.2015.10.002	SCP
51	EXTRACTED	VALID	Moono, Peter; Putsathit, Papanin; Knight, Daniel R.; Squire, Michele M.; Hampson, David J.; Foster, Niki F.; Riley, Thomas V.	Persistence of Clostridium difficile RT 237 infection in a Western Australian piggery	Clostridium difficile is commonly associated with healthcare-related infections in humans, and is an emerging pathogen in food animal species. There is potential for transmission of C difficile from animals or animal products to humans. This study aimed to determine if C. difficile RT 237 had persisted in a Western Australian piggery or if there had been a temporal change in C difficile diversity…	ORIGINAL RESEARCH	ANAEROBE	2016	10.1016/j.anaerobe.2015.11.012	WOS
81	EXTRACTED	VALID	Thitaram, S. N.; Frank, J. F.; Siragusa, G. R.; Bailey, J. S.; Dargatz, D. A.; Lombard, J. E.; Haley, C. A.; Lyon, S. A.; Fedorka-Cray, P. J.	Antimicrobial susceptibility of Clostridium difficile isolated from food animals on farms	Clostridium difficile is commonly associated with a spectrum of disease in humans referred to as C. difficile-associated disease (CDAD) and use of antimicrobials is considered a risk factor for development of disease in humans. C difficile can also inhabit healthy food animals and transmission to humans is possible. As a result of the complexity and cost of testing, C difficile is rarely tested f…	ORIGINAL RESEARCH	INTERNATIONAL JOURNAL OF FOOD MICROBIOLOGY	2016	10.1016/j.ijfoodmicro.2016.03.017	WOS
84	EXTRACTED	VALID	Wu, Ying-Chen; Lee, Jenlie; Tsai, Bo-Yang; Liu, Yi-Fen; Chen, Chih-Ming; Tien, Ni; Tsai, Pei-Jane; Chen, Ter-Hsin	Potentially hypervirulent Clostridium difficile PCR ribotype 078 lineage isolates in pigs and possible implications for humans in Taiwan	Clostridium difficile is a human and animal pathogen. Recently, the incidence of community-acquired C difficile infection has increased, and many studies have indicated that C. difficile might be food-borne. The correlation between C. difficile infection in humans and in animals has been a topic of debate. The objective of this study was to determine the genetic relatedness of C. difficile from h…	ORIGINAL RESEARCH	INTERNATIONAL JOURNAL OF MEDICAL MICROBIOLOGY	2016	10.1016/j.ijmm.2016.02.002	WOS
126	EXTRACTED	VALID	Knight, Daniel R.; Riley, Thomas V.	Clostridium difficile clade 5 in Australia: antimicrobial susceptibility profiling of PCR ribotypes of human and animal origin	Increasing reports of genetic overlap between animal and human sources of Clostridium difficile necessitate an understanding of antimicrobial susceptibility and resistance in these populations. In this study, we sought to investigate the in vitro activities of 13 antimicrobials against a unique collection of clade 5 C. difficile isolates of Australian animal and human origin.The collection compri…	ORIGINAL RESEARCH	JOURNAL OF ANTIMICROBIAL CHEMOTHERAPY	2016	10.1093/jac/dkw124	WOS
139	EXTRACTED	VALID	Andres-Lasheras, S.; Bolea, R.; Mainar-Jaime, R. C.; Kuijper, E.; Sevilla, E.; Martin-Burriel, I.; Chirino-Trejo, M.	Presence of Clostridium difficile in pig faecal samples and wild animal species associated with pig farms	Aims: To determine the presence of Clostridium difficile on fattening pig farms in north-eastern Spain. Methods and Results: Twenty-seven farms were sampled. Pools of pig faecal samples (n = 210), samples of intestinal content from common farm pest species (n = 95) and environment-related samples (n = 93) were collected. Isolates were tested for toxin genes of C. difficile, and typed by PCR-ribot…	ORIGINAL RESEARCH	JOURNAL OF APPLIED MICROBIOLOGY	2016	10.1111/jam.13343	WOS
54	EXTRACTED	VALID	Orden, Cristina; Blanco, Jose L.; Alvarez-Perez, Sergio; Garcia-Sancho, Mercedes; Rodriguez-Franco, Fernando; Sainz, Angel; Villaescusa, Alejandra; Harmanus, Celine; Kuijper, Ed; Garcia, Marta E.	Isolation of Clostridium difficile from dogs with digestive disorders, including stable metronidazole-resistant strains	The prevalence of Clostridium difficile in 107 dogs with diverse digestive disorders attended in a Spanish veterinary teaching hospital was assessed. The microorganism was isolated from 13 dogs (12.1%) of different disease groups. Isolates belonged to PCR ribotypes 078, 106, 154 and 430 (all of them toxigenic) and 110 (non-toxigenic), and were resistant to several antimicrobial drugs. Notably, se…	PREV/GENOMIC	ANAEROBE	2017	10.1016/j.anaerobe.2016.12.008	WOS
55	EXTRACTED	VALID	Alvarez-Perez, Sergio; Blanco, Jose L.; Harmanus, Celine; Kuijper, Ed J.; Garcia, Marta E.	Prevalence and characteristics of Clostridium perfringens and Clostridium difficile in dogs and cats attended in diverse veterinary clinics from the Madrid region	Despite extensive research on the epidemiology of pathogenic clostridia in dogs and cats, most published studies focus on a selected animal population and/or a single veterinary medical centre. We assessed the burden of Clostridium perfringens and C difficile shedding by small animals in 17 veterinary clinics located within the Madrid region (Spain) and differing in size, number and features of a…	ORIGINAL RESEARCH	ANAEROBE	2017	10.1016/j.anaerobe.2017.06.023	WOS
82	EXTRACTED	VALID	Wu, Ying-Chen; Chen, Chih-Ming; Kuo, Chih-Jung; Lee, Jen-Jie; Chen, Pin-Chun; Chang, Yi-Chih; Chen, Ter-Hsin	Prevalence and molecular characterization of Clostridium difficile isolates from a pig slaughterhouse, pork, and humans in Taiwan	Clostridium difficile causes antibiotic-associated diarrhea in both humans and animals. The ribotype 078, predominant in food animals, is associated with community-acquired C difficile infection, and C. difficile is suggested to be a foodborne pathogen. Recently, the C. difficile ribotype 078 lineage emerged in patients and pigs in Taiwan. This study aimed to investigate the prevalence and molecu…	ORIGINAL RESEARCH	INTERNATIONAL JOURNAL OF FOOD MICROBIOLOGY	2017	10.1016/j.ijfoodmicro.2016.11.010	WOS
102	EXTRACTED	VALID	Alvarez-Perez, Sergio; Blanco, Jose L.; Harmanus, Celine; Kuijper, Ed; Garcia, Marta E.	Subtyping and antimicrobial susceptibility of Clostridium difficile PCR ribotype 078/126 isolates of human and animal origin	The Clostridium difficile PCR ribotype complex 078/126 (RT078/126) is often involved in human disease and is also frequently isolated from diverse animal species. The high genetic relatedness between human and animal RT078/126 isolates found in different regions has encouraged discussion about the zoonotic potential of this lineage. We compared for the first time the genetic diversity and antimic…	ORIGINAL RESEARCH	VETERINARY MICROBIOLOGY	2017	10.1016/j.vetmic.2016.12.001	WOS
145	EXTRACTED	VALID	Bandelj, P.; Golob, M.; Ocepek, M.; Zdovc, I.; Vengust, M.	Antimicrobial Susceptibility Patterns of Clostridium difficile Isolates from Family Dairy Farms	A significant risk factor for developing Clostridium difficile infection (CDI) in humans and animals is associated with the antimicrobial use. It has often been hypothesized that farm animals could be the source for human infection with Clostridium difficile (CD). In the European Union, family-run dairy farms are the predominant farming model, which are more interlinked within the community compa…	ORIGINAL RESEARCH	ZOONOSES AND PUBLIC HEALTH	2017	10.1111/zph.12299	WOS
198	EXTRACTED	VALID	Knight, Daniel R.; Squire, Michele M.; Collins, Deirdre A.; Riley, Thomas V.	Genome Analysis of Clostridium difficile PCR Ribotype 014 Lineage in Australian Pigs and Humans Reveals a Diverse Genetic Repertoire and Signatures of Long-Range Interspecies Transmission	Clostridium difficile PCR ribotype (RT) 014 is well-established in both human and porcine populations in Australia, raising the possibility that C. difficile infection (CDI) may have a zoonotic or foodborne etiology. Here, whole genome sequencing and high-resolution core genome phylogenetics were performed on a contemporaneous collection of 40 Australian RT014 isolates of human and porcine origin…	ORIGINAL RESEARCH	FRONTIERS IN MICROBIOLOGY	2017	10.3389/fmicb.2016.02138	WOS
85	EXTRACTED	VALID	Krutova M., Zouharova M., Matejkova J., Tkadlec J., Krejčí J., Faldyna M., Nyc O., Bernardy J.	The emergence of Clostridium difficile PCR ribotype 078 in piglets in the Czech Republic clusters with Clostridium difficile PCR ribotype 078 isolates from Germany, Japan and Taiwan	Clostridium difficile is a major nosocomial pathogen in humans with an increasing incidence in the community. The “one-health” approach of research is needed to investigate possible reservoirs of C. difficile and route of its transmission. The objective of this study is to investigate the occurrence of C. difficile in pigs in the Czech Republic with characterisation of the isolates to determine t…	ORIGINAL RESEARCH	International Journal of Medical Microbiology	2018	10.1016/j.ijmm.2018.05.006	SCP
88	EXTRACTED	VALID	Hampikyan, Hamparsun; Bingol, Enver Baris; Muratoglu, Karlo; Akkaya, Esra; Cetin, Omer; Colak, Hilal	The prevalence of Clostridium difficile in cattle and sheep carcasses and the antibiotic susceptibility of isolates	Clostridium difficile is an anaerobic, spore forming, rod shaped bacterium frequently isolated from butchery animals in recent years. The aim of this study is to evaluate the presence of C. difficile (especially ribotype 027 and 078) in cattle and sheep carcasses and to investigate the antibiotic susceptibility of isolates. The bacterium was isolated in 83 out of 247 (33.6%) cattle and 78 out of …	ORIGINAL RESEARCH	MEAT SCIENCE	2018	10.1016/j.meatsci.2018.01.020	WOS
146	EXTRACTED	VALID	Orden, Cristina; Neila, Carlos; Blanco, Jose L.; Alvarez-Perez, Sergio; Harmanus, Celine; Kuijper, Ed J.; Garcia, Marta E.	Recreational sandboxes for children and dogs can be a source of epidemic ribotypes of Clostridium difficile	Different studies have suggested that the sand of public playgrounds could have a role in the transmission of infections, particularly in children. Furthermore, free access of pets and other animals to the playgrounds might increase such a risk. We studied the presence of Clostridium difficile in 20 pairs of sandboxes for children and dogs located in different playgrounds within the Madrid region…	ORIGINAL RESEARCH	ZOONOSES AND PUBLIC HEALTH	2018	10.1111/zph.12374	WOS
149	EXTRACTED	VALID	Dharmasena, Muthu; Jiang, Xiuping	Isolation of Toxigenic Clostridium difficile from Animal Manure and Composts Being Used as Biological Soil Amendments	The well-known nosocomial pathogen Clostridium difficile has recently been recognized as a community-associated pathogen. As livestock animals carry and shed C. difficile in their feces, animal manure-based composts may play an important role in disseminating toxigenic C. difficile strains into the agricultural environment. The present study surveyed C. difficile contamination of commercially ava…	ORIGINAL RESEARCH	APPLIED AND ENVIRONMENTAL MICROBIOLOGY	2018	10.1128/AEM.00738-18	WOS
176	EXTRACTED	VALID	Andres-Lasheras, Sara; Martin-Burriel, Inma; Carlos Mainar-Jaime, Raul; Morales, Mariano; Kuijper, Ed; Blanco, Jose L.; Chirino-Trejo, Manuel; Bolea, Rosa	Preliminary studies on isolates of Clostridium difficile from dogs and exotic pets	Background: Clostridium difficile infection (CDI) is recognised as an emerging disease in both humans and some animal species. During the past few years, insights into human CDI epidemiology changed and C. difficile is also considered as an emerging community-acquired pathogen. Certain ribotypes (RT) are possibly associated with zoonotic transmission. The objective of this study was to assess the…	ORIGINAL RESEARCH	BMC VETERINARY RESEARCH	2018	10.1186/s12917-018-1402-7	WOS
58	EXTRACTED	VALID	Andino-Molina, Mauricio; Barquero-Calvo, Elias; Seyboldt, Christian; Schmoock, Gernot; Neubauer, Heinrich; Tzoc, Edgardo; Rodriguez, Cesar; Quesada-Gomez, Carlos	Multidrug-resistant Clostridium difficile ribotypes 078 and 014/5-FLI01 in piglets from Costa Rica	Though an overlap of Clostridium difficile PCR ribotypes (RT) in humans and animals has been noted -particularly in piglets-information regarding C difficile isolates from swine is scarce in Latin America. A characterization of 10 C difficile isolates obtained from this origin in Costa Rica revealed the presence of the RT078 (n = 4) and RT014/5-FLI01 (n = 6) ribotypes. Unlike two previous reports…	ORIGINAL RESEARCH	ANAEROBE	2019	10.1016/j.anaerobe.2018.11.004	WOS
59	EXTRACTED	VALID	Kecerova, Zuzana; Cizek, Alois; Nyc, Otakar; Krutova, Marcela	Clostridium difficile isolates derived from Czech horses are resistant to enrofloxacin; cluster to clades 1 and 5 and ribotype 033 predominates	Clostridium difficile has been recovered from the faeces of several animal species as well as horses. Between April 2015 and October 2016, 213 samples of faeces from non-hospitalized (n = 138) and hospitalized horses (n = 75) were investigated and eighteen C. difficile isolates were cultured using an enrichment method. Sixteen C. difficile positive samples were identified from hospitalised horses…	ORIGINAL RESEARCH	ANAEROBE	2019	10.1016/j.anaerobe.2019.01.005	WOS
61	EXTRACTED	VALID	Weese, J. Scott; Salgado-Bierman, Fernando; Rupnik, Maja; Smith, Dale A.; de Groot, Peter van Coeverden	Clostridium (Clostridioides) difficile shedding by polar bears (Ursus maritimus) in the Canadian Arctic	Clostridium (Clostridioides) difficile has been identified in humans and a wide range of animal species, but there has been little study of remote animal populations with limited human contact. The objective of this study was to determine the prevalence and types of C. difficile in wild and captive polar bears (Ursus maritimus).Fecal samples were collected from two populations of wild polar bears…	ORIGINAL RESEARCH	ANAEROBE	2019	10.1016/j.anaerobe.2019.03.013	WOS
63	EXTRACTED	VALID	Rainha, K.; Fernandes Ferreira, R.; Trindade, C. N. R.; Carneiro, L. G.; Penna, B.; Endres, B. T.; Begum, K.; Alam, M. J.; Garey, K. W.; Domingues Regina Maria, C. P.; Ferreira, E. O.	Characterization of Clostridioides difficile ribotypes in domestic dogs in Rio de Janeiro, Brazil	Clostridioides difficile is the major etiologic agent of nosocomial bacterial diarrhoea and pseudomembranous colitis. The pathogenesis of C. difficile infection (CDI)involves two cytotoxic enzymes (TcdA, TcdB) that cause colonic epithelial damage, fluid accumulation and enteritis. CDI has been demonstrated in a variety of animal species and some reports have recently raised the importance of wild…	ORIGINAL RESEARCH	ANAEROBE	2019	10.1016/j.anaerobe.2019.06.007	WOS
83	EXTRACTED	VALID	Agnoletti, Fabrizio; Arcangeli, Giuseppe; Barbanti, Fabrizio; Barco, Lisa; Brunetta, Romina; Cocchi, Monia; Conedera, Gabriella; D'Este, Laura; Drigo, Ilenia; Spigaglia, Patrizia; Mazzolini, Elena	Survey, characterization and antimicrobial susceptibility of Clostridium difficile from marine bivalve shellfish of North Adriatic Sea	Clostridium difficile is a major cause of infectious diarrhea associated to healthcare settings. Community-acquired infections are increasingly reported in the last decade and exposure other than to symptomatic patients rather to contaminated foods or animals is feasible. Occurrence of C. difficile in shellfish raises concern because spores can survive the cooking temperatures given that shellfis…	ORIGINAL RESEARCH	INTERNATIONAL JOURNAL OF FOOD MICROBIOLOGY	2019	10.1016/j.ijfoodmicro.2019.03.003	WOS
161	EXTRACTED	VALID	Ramos, Carolina Pantuzza; Santana, Jordana Almeida; Coura, Fernanda Morcatti; Clark Xavier, Rafael Gariglio; Gomes Leal, Carlos Augusto; Oliveira Junior, Carlos Augusto; Heinemann, Marcos Bryan; Lage, Andrey Pereira; Faria Lobato, Francisco Carlos; Silveira Silva, Rodrigo Otavio	Identification and Characterization of Escherichia coli, Salmonella Spp., Clostridium perfringens, and C. difficile Isolates from Reptiles in Brazil	Considering the increasing popularity of reptiles as pets and their possible role as reservoirs of pathogenic microorganisms, the aim of this study was to isolate Escherichia coli, Salmonella spp., Clostridium perfringens, and C. difficile strains from reptiles in Brazil and to characterize the isolated strains. The characterization was based on phylogenetic typing of E. coli, identification of v…	ORIGINAL RESEARCH	BIOMED RESEARCH INTERNATIONAL	2019	10.1155/2019/9530732	WOS
174	EXTRACTED	VALID	Wei Y., Sun M., Zhang Y., Gao J., Kong F., Liu D., Yu H., Du J., Tang R.	Prevalence, genotype and antimicrobial resistance of Clostridium difficile isolates from healthy pets in Eastern China	Background: Clostridium difficile (C. difficile) is a main cause of antibiotic-associated diarrhoea in humans. Several studies have been performed to reveal the prevalence rate of C. difficile in cats and dogs. However, little is known about the epidemiology of C. difficile in healthy pets in China. This study aimed to assess the burden of C. difficile shedding by healthy dogs and cats in China. …	ORIGINAL RESEARCH	BMC Infectious Diseases	2019	10.1186/s12879-019-3678-z	SCP
179	EXTRACTED	VALID	Zhang, Li-Juan; Yang, Ling; Gu, Xi-Xi; Chen, Pin-Xian; Fu, Jia-Li; Jiang, Hong-Xia	The first isolation of Clostridium difficile RT078/ST11 from pigs in China	We investigated the molecular characteristics and antimicrobial susceptibility of Clostridium difficile isolated from animals in China. We obtained 538 rectal swabs from pigs, chickens and ducks in 5 provinces during 2015 and 2016. C. difficile isolates were characterized by detection of toxin genes, multilocus sequence typing and ribotyping. And antimicrobial susceptibility testing was performed…	ORIGINAL RESEARCH	PLOS ONE	2019	10.1371/journal.pone.0212965	WOS
144	EXTRACTED	VALID	Rivas, L.; Dupont, P. -Y.; Gilpin, B. J.; Cornelius, A. J.	Isolation and characterization of Clostridium difficile from a small survey of wastewater, food and animals in New Zealand	The objective of this study was to undertake a microbiological survey of foods, animal faeces and wastewater samples for Clostridium difficile, and determine the genotypes and antimicrobial susceptibilities of isolates. A total of 211 samples were tested for C. difficile using culture methods. Thirteen toxigenic C. difficile isolates were obtained; ten from wastewater samples, one each from pig a…	ORIGINAL RESEARCH	LETTERS IN APPLIED MICROBIOLOGY	2019	10.1111/lam.13238	WOS
64	EXTRACTED	VALID	Barbanti, Fabrizio; Spigaglia, Patrizia	Microbiological characteristics of human and animal isolates of Clostridioides difficile in Italy: Results of the Istituto Superiore di Sanita in the years 2006-2016	The increased incidence of Clostridioides difficile infection (CDI) and the emergence of highly virulent types highlight the need of microbiological characterization to gain insight CDI epidemiological changes. This paper, reporting data obtained by the Istituto Superiore di Sanita Central Laboratory Service for C. difficile (ISS-CLSCD) in 2006-2016, provides a first long-term microbiological ana…	ORIGINAL RESEARCH	ANAEROBE	2020	10.1016/j.anaerobe.2019.102136	WOS
65	EXTRACTED	VALID	Silveira Silva, Rodrigo Otavio; Ribeiro, Marcio Garcia; de Paula, Carolina Lechinski; Pires, Isadora Honorato; Oliveira Junior, Carlos Augusto; Diniz, Amanda Nadia; de Araujo Nunes, Talita Augusto; Faria Lobato, Francisco Carlos	Isolation of Clostridium perfringens and Clostridioides difficile in diarrheic and nondiarrheic cats	The occurrence and characteristics of Clostridioides (previously Clostridium) difficile and Clostridium perfringens in the feces of diarrheic and non-diarrheic cats was investigated. Apparently healthy animals were more likely to be positive for C. perfringens type A (p = 0.009). Two isolates (0.7%), one each from a diarrheic and an apparently healthy cat, were positive for the enterotoxin-encodi…	ORIGINAL RESEARCH	ANAEROBE	2020	10.1016/j.anaerobe.2020.102164	WOS
67	EXTRACTED	VALID	Thanissery, R.; McLaren, M. R.; Rivera, A.; Reed, A. D.; Betrapally, N. S.; Burdette, T.; Winston, J. A.; Jacob, M.; Callahan, B. J.; Theriot, C. M.	Clostridioides difficile carriage in animals and the associated changes in the host fecal microbiota	The relationship between the gut microbiota and Clostridioides difficile, and its role in the severity of C. difficile infection in humans is an area of active research. Intestinal carriage of toxigenic and nontoxigenic C. difficile strains, with and without clinical signs, is reported in animals, however few studies have looked at the risk factors associated with C. difficile carriage and the ro…	ORIGINAL RESEARCH	ANAEROBE	2020	10.1016/j.anaerobe.2020.102279	WOS
173	EXTRACTED	VALID	Zhang, Wen-Zhu; Li, Wen-Ge; Liu, Yu-Qing; Gu, Wen-Peng; Zhang, Qing; Li, Hu; Liu, Zheng-Jie; Zhang, Xin; Wu, Yuan; Lu, Jin-Xing	The molecular characters and antibiotic resistance of Clostridioides difficile from economic animals in China	Background It has been performed worldwidely to explore the potential of animals that might be a reservoir for community associated human infections of Clostridioides difficile. Several genetically undistinguished PCR ribotypes of C. difficile from animals and human have been reported, illustrating potential transmission of C. difficile between them. Pig and calf were considered as the main origi…	ORIGINAL RESEARCH	BMC MICROBIOLOGY	2020	10.1186/s12866-020-01757-z	WOS
69	EXTRACTED	VALID	Bjoersdorff, Olivia Graaf; Lindberg, Sanna; Kiil, Kristoffer; Persson, Soren; Guardabassi, Luca; Damborg, Peter	Dogs are carriers of Clostridioides difficile lineages associated with human community-acquired infections	There is an increasing concern about the role of animals as reservoirs of Clostridioides difficile. In this study, we investigated prevalence, antimicrobial resistance and zoonotic potential of C. difficile in dogs. Two-hundred and twenty-five dog faecal deposits were collected from trashcans in nine public gardens. C. difficile was isolated using selective plating and enrichment culture, identif…	ORIGINAL RESEARCH	ANAEROBE	2021	10.1016/j.anaerobe.2020.102317	WOS
200	EXTRACTED	VALID	Blasi, Francesca; Lovito, Carmela; Albini, Elisa; Bano, Luca; Dalmonte, Gastone; Drigo, Ilenia; Maresca, Carmen; Massacci, Francesca Romana; Orsini, Serenella; Primavilla, Sara; Scoccia, Eleonora; Tofani, Silvia; Forte, Claudio; Magistrali, Chiara Francesca	Clostridioides difficile in Calves in Central Italy: Prevalence, Molecular Typing, Antimicrobial Susceptibility and Association with Antibiotic Administration	Simple SummaryClostridioides difficile is a leading cause of nosocomial and community-acquired diarrhoea in men. The infection most commonly occurs in people who have recently been treated with antibiotics. Indistinguishable C. difficile strains have been isolated from livestock and humans, which has shed light on a possible zoonotic origin of this infection. This study aimed to assess the preval…	ORIGINAL RESEARCH	ANIMALS	2021	10.3390/ani11020515	WOS
207	EXTRACTED	VALID	Attia, Ahmed Elsayed Taha	Retail chicken meats as potential sources of Clostridioides difficile in Al-Jouf, Saudi Arabia	Introduction: Presence of Clostridioides difficile in stool of food birds and animals is a risk for contamination of their meats to become potential sources of human infection. The main virulence factors of C. difficile are its resistance to antibiotics, production of toxins and spores. As far as I know, this is the first study to evaluate C. difficile prevalence in chicken meats, its toxigenic a…	ORIGINAL RESEARCH	JOURNAL OF INFECTION IN DEVELOPING COUNTRIES	2021	10.3855/jidc.13624	WOS
208	EXTRACTED	VALID	Taha, Ahmed E.	Raw Animal Meats as Potential Sources of Clostridium difficile in Al-Jouf, Saudi Arabia	Clostridium difficile present in feces of food animals may contaminate their meats and act as a potential source of C. difficile infection (CDI) to humans. C. difficile resistance to antibiotics, its production of toxins and spores play major roles in the pathogenesis of CDI. This is the first study to evaluate C. difficile prevalence in retail raw animal meats, its antibiotics susceptibilities a…	ORIGINAL RESEARCH	FOOD SCIENCE OF ANIMAL RESOURCES	2021	10.5851/kosfa.2021.e44	WOS
209	EXTRACTED	VALID	Heise, Janine; Witt, Pascal; Maneck, Corinna; Wichmann-Schauer, Heidi; Maurischat, Sven	Prevalence and phylogenetic relationship of Clostridioides difficile strains in fresh poultry meat samples processed in different cutting plants	Clostridioides difficile is one of the most frequent causes of nosocomial infections in humans leading to (antibiotic associated) diarrhea and severe pseudomembranous colitis. With an increasing frequency, C. difficile infections (CDI) are also observed independently of hospitalization and the age of the patients in an ambulant setting. One potential source of so-called community-acquired CDI is …	ORIGINAL RESEARCH	INTERNATIONAL JOURNAL OF FOOD MICROBIOLOGY	2021	10.1016/j.ijfoodmicro.2020.109032	WOS
210	EXTRACTED	VALID	Diniz, Amanda Nadia; Goncalves Cruz, Diogo Soares; Ramos, Carolina Pantuzza; Oliveira Junior, Carlos Augusto; Winter, Isabella Caixeta; Barbosa de Lima, Jorge Tiburcio; Carvalho, Armando de Mattos; Faria Lobato, Francisco Carlos; Silveira Silva, Rodrigo Otavio	Clostridioides (Clostridium) difficile-associated diarrhea in equine in Minas Gerais, Brazil: clinical and microbiological characterization of six cases	Clostridioides (Clostridium) difficile is the main causative agent of antimicrobial-related diarrhea in humans and a major pathogen-associated enteric disorder in foals and adult horses. Moreover. studies have suggested that animals are a possible reservoir of toxigenic C. difficile strains for humans. Despite this known importance, the epidemiology of C. difficile infection (CDI) in equine is st…	ORIGINAL RESEARCH	CIENCIA RURAL	2021	10.1590/0103-8478cr20200878	WOS

## Sheet: Search Strategies
SOURCE		SEARCH STRATEGY
1	PUBMED	((clostridioides difficile[Title]) OR (clostridium difficile[Title])) AND ((((veterinary[Title/Abstract]) OR (animal[Title/Abstract])) OR (zoo[Title/Abstract])) OR (wildlife[Title/Abstract]))
2	WOS	TI=(Clostridium difficile OR Clostridioides difficile) AND AB=(Animal OR Zoo OR Veterinary OR Wildlife)
3	SCOPUS (ANIMALS BUT FILTERED: ANTIBIOTIC; ANTIMICROBIAL)	( ( TITLE ( clostridium AND difficile OR clostridioides AND difficile ) AND TITLE-ABS-KEY ( veterinary OR zoo OR pig OR piglet OR bear OR avian OR bird OR bat OR mice OR mouse OR veal OR calve OR horse OR foal OR dog OR cat OR seal OR fish OR reptile OR wild OR wildlife OR zebra OR elephant OR cattle OR farm ) ) AND ( antimicrobial OR antibiotic ) ) AND ( resistance OR susceptibility )

## Sheet: Antimicrobials Abb.
List of antimicrobial agents and abbreviations
Agent name	Abbreviation	EUCAST	Inferred
Amoxicillin	AMO	X
Amoxicillin/Clav.ac.	AMC	X
Ampicillin	AMP	X
Ampicillin/Sulbactam	AMS	X
Bacitracin	BAC	X
Cefotaxime	CTA	X
Cefotetan	CFT		X
Cefoxitin	CXI	X
Ceftiofur	CTF	X
Ceftriaxone	CTR	X
Cefuroxime	CUR	X
Chloramphenicol	CHL	X
Ciprofloxacin	CIP	X
Clarithromycin	CLA	X
Clindamycin	CLI	X
Daptomycin	DAP	X
Doxicycline	DOX	X
Enrofloxacin	ENR	X
Ertapenem	ERT	X
Erythromycin	ERY	X
Fidaxomicin	FDX		X
Florfenicol	FLO	X
Fosfomycin	FOS	X
Fusidic Acid	FUS	X
Gatifloxacin	GAT		X
Gentamicin	GEN	X
Imipenem	IMI	X
Levofloxacin	LEV	X
Linezolid	LIN	X
Meropenem	MER	X
Metronidazole	MET	X
Mezlocillin	MLC		X
Minocycline	MIN	X
Moxifloxacin	MOX	X
Nitrofurantoin	NIT	X
Ofloxacin	OFL	X
Oxacillin	OXA	X
Oxytetracyclin	OXY	X
Quinupristin/Dalfopristin	QUD
Penicillin/Benzylpencillin	BEN	X
Piperacillin	PIP	X
Piperacillin-Tazobactam	PIT	X
Rifampicin	RIF	X
Rifaximin	RXM		X
Sitafloxacin	SFX		X
Spectinomycin	SPE	X
Streptomycin	STR	X
Teicoplanin	TEI	X
Tetracycline	TET	X
Tiamulin	TIA	X
Tigecycline	TIG	X
Tilmicosin	TIM	X
Tobramycin	TOB	X
Trimethoprim-Sulfamethoxazole	TRS	X
Tylosin	TYL		X
Vancomycin	VAN	X
Virginiamycin	VIR		X
